# Supplementary material for: DCL‐suppressed Nicotiana benthamiana plants: valuable tools in research and biotechnology
Source: Mol Plant Pathol. 2018 Dec 19;20(3):432–46. doi: 10.1111/mpp.12761 (PMC6637889; doi:10.1111/mpp.12761)
Supplement: Supplementary file 8 — Table S3 Length (nucleotide, nt) distribution of reads mapped in the Nicotiana benthamiana genome (normalized data). [file MPP-20-432-s008.xlsx]

## Sheet: Sheet1
Table S3:	Length (nt) distribution of reads mapped in N.benthamiana genome (Normalized data)
		Normalized tags per millions											Persentages compared to WT
			WT	DCL1,13i	DCL2,11i	DCL3.10i	DCL4,9i	DCL1,13(X)2,11i	DCL2/4,5i	DCL3,10(x)2/4,5i					WT	DCL1,13i	DCL2,11i	DCL3.10i	DCL4,9i	DCL1,13(X)2,11i	DCL2/4,5i	DCL3,10(x)2/4,5i
		16nt	52950.2	49500	67551.5	58117.4	59220.8	62984.4	66894.2	100298				16nt	1	0.934841	1.27576	1.09759	1.11842	1.1895	1.26334	1.89419
		17nt	36843.8	31589.3	47417.9	44664.6	38806.1	42529.5	44543.5	64586.8				17nt	1	0.857384	1.287	1.21227	1.05326	1.15432	1.20898	1.75299
		18nt	21774.7	22155.3	22630.9	30069.1	21738.8	25681.8	24990.6	34348.5				18nt	1	1.01747	1.03931	1.3809	0.99834	1.17942	1.14768	1.57743
		19nt	21074.7	22295.5	20167.5	43086.1	21899.6	25274.7	21041.3	32680.6				19nt	1	1.05793	0.956953	2.04445	1.03914	1.19929	0.998416	1.5507
		20nt	28154.4	29446.6	26366.9	69617.7	29293.2	29469.2	27797	49036.7				20nt	1	1.0459	0.936512	2.47271	1.04045	1.0467	0.987306	1.74171
		21nt	86216.6	83067.8	89353.1	235158	89609.1	93984.6	93265.6	207828				21nt	1	0.963478	1.03638	2.72753	1.03935	1.0901	1.08176	2.41053
		22nt	74821.5	74119.7	46422.7	182507	96086.9	49835.7	46651.1	98100.5				22nt	1	0.990621	0.620446	2.43923	1.28422	0.666061	0.623498	1.31113
		23nt	80821.4	83019.3	75836.8	59623.8	72661.9	63113.7	66831.8	41712.8				23nt	1	1.02719	0.938326	0.737723	0.899043	0.780904	0.826907	0.516111
		24nt	404588	396726	404953	41734	376547	407837	376900	52318.6				24nt	1	0.980568	1.0009	0.103152	0.930693	1.00803	0.931567	0.129313
		25nt	28889.5	33841.4	27832.8	27599	29850.9	27772.1	33287.2	25521				25nt	1	1.17141	0.963423	0.95533	1.03328	0.961319	1.15222	0.883398
		26nt	13857.3	18160.4	12303.9	21362.1	14530.5	13300	18234.2	18946.6				26nt	1	1.31053	0.887897	1.54158	1.04858	0.959784	1.31585	1.36727
		27nt	10035.2	11948	9464.39	15086.8	10651	10680	12122.7	16582.7				27nt	1	1.1906	0.943119	1.50338	1.06136	1.06425	1.20802	1.65245
		28nt	9090.1	10189.5	8547.54	13133.4	9105.7	10037.7	10825.7	14524.7				28nt	1	1.12095	0.940313	1.4448	1.00172	1.10425	1.19093	1.59786
		29nt	10906.9	11543.2	10630.6	15510.4	11214.9	10322.8	13256.4	18799.7				29nt	1	1.05834	0.974661	1.42206	1.02823	0.946442	1.21541	1.72365
		30nt	12706.8	12174.9	14405.2	16823.8	12661.3	16756.7	14247.4	27713.4				30nt	1	0.95814	1.13365	1.324	0.996418	1.31871	1.12124	2.18098
		31nt	20971.6	22105.6	23471.4	23563	21869.3	20794.9	24184.6	41603.9				31nt	1	1.05407	1.1192	1.12357	1.04281	0.991573	1.15321	1.98382
		32nt	22326.1	23531.3	25890.4	26438.8	21979.4	25278.5	27833.7	47485				32nt	1	1.05398	1.15965	1.18421	0.984471	1.13224	1.24669	2.12688
		33nt	12995.5	13499.2	13184	16485.1	13412.2	14046.3	15388	24727.3				33nt	1	1.03876	1.01451	1.26852	1.03207	1.08086	1.1841	1.90276
		34nt	12512	12750.1	13692.7	15194.4	12970.1	12713.4	14860.1	22984.3				34nt	1	1.01903	1.09436	1.21438	1.03661	1.01609	1.18766	1.83697
		35nt	11384.6	11145.5	11429.3	12924.1	9855.01	11190.6	12213.9	18315.9				35nt	1	0.979003	1.00393	1.13523	0.865647	0.98296	1.07285	1.60884
		36nt	700.007	652.888	767.289	781.35	650.651	674.325	843.243	1181.23				36nt	1	0.932688	1.09612	1.1162	0.929492	0.963312	1.20462	1.68746
		37nt	1012.92	933.544	1123.9	1091.1	923.392	958.299	1177.7	1625.01				37nt	1	0.921635	1.10956	1.07718	0.911613	0.946075	1.16268	1.60428
		38nt	25366.6	25605.3	26556.6	29428.8	24462.5	24763.9	32609.7	39079.5				38nt	1	1.00941	1.04691	1.16014	0.964358	0.976241	1.28554	1.54059
