# Supplementary material for: DCL‐suppressed Nicotiana benthamiana plants: valuable tools in research and biotechnology
Source: Mol Plant Pathol. 2018 Dec 19;20(3):432–46. doi: 10.1111/mpp.12761 (PMC6637889; doi:10.1111/mpp.12761)
Supplement: Supplementary file 9 — Table S4 Expression levels of micro‐RNAs (miRNAs) in the tested conditions compared with the wild‐type (WT) condition. [file MPP-20-432-s009.xlsx]

## Sheet: Sheet1
Table S4:	Expression levels of miRNAs in tested conditions compared to WT condition.
		Name from publications	Sequence	Length	DCL1,13i/WT	q-value(Benjamini et al, 1995)	DCL2,11i/WT	q-value(Benjamini et al, 1995)	DCL3,10i/WT	q-value(Benjamini et al, 1995)	DCL4,9i/WT	q-value(Benjamini et al, 1995)	DCL1,13(x)2,11i/WT	q-value(Benjamini et al, 1995)	DCL2/4,5i/WT	q-value(Benjamini et al, 1995)	DCL3,10(x)2/4,5i/WT	q-value(Benjamini et al, 1995)	Annotation from miRBASE and N.benthamiana genome
		>nbt-miRN14	TTCTCATTGGTGATATCGTGAC	22	1.6009	0.242888	7.81813	7.5697e-215	8.02173	4.6084e-247	4.57289	9.41921e-26	7.96763	4.3592e-239	6.3194	5.02522e-84	9.33405	0	gi|641301388|emb|CBMM010079512,1| Nicotiana benthamiana WGS project CBMM00000000 data, contig Ni_ben_LEAF_contig_79825, whole genome shotgun sequence
		>Nbe-miR167,1	TGAAGCTACCAGCATGATCTA	21	2.33787	0.369138	2.70044	0.180462	2.19265	0.221158	2.22239	0.385916	2.26303	0.317503	2.72247	0.151227	4.22239	0.00472182	nta-MIR167d MI0021350 Nicotiana tabacum miR167d stem-loop #or# nta-MIR167e MI0021351 Nicotiana tabacum miR167e stem-loop
		>Nbe-miR56	AACTGACAGAACAATAATTCAACT	24	1.11548	0.680027	1.11548	0.51958	0	0	1.75291	0.278096	1.48543	0.319786	1.87447	0.152905	-0.36257	0.727093	gi|641281723|emb|CBMM010099177,1| Nicotiana benthamiana WGS project CBMM00000000 data, contig Ni_ben_LEAF_contig_99621, whole genome shotgun sequence : gi|697154347|ref|XM_009633117,1| PREDICTED: Nicotiana tomentosiformis mediator of RNA polymerase II transcription subunit 21 (LOC104121190), transcript variant X1, mRNA
		>nbt-miRN86	TTCAAGCATCGGGGTGTTCTT	21	1.40498	0.514457	1.96347	0.12382	1.60768	0.161093	1.22239	0.589252	1.26303	0.440157	0.874469	0.690767	1.22239	0.509938	gi|641312330|emb|CBMM010074535,1| Nicotiana benthamiana WGS project CBMM00000000 data, contig Ni_ben_LEAF_contig_74817, whole genome shotgun sequence : tr|M1BA52|M1BA52_SOLTU Uncharacterized protein OS=Solanum tuberosum GN=PGSC0003DMG400015706 PE=4 SV=1
		>nbt-miRN16*	AGGATCCGAGCAACATAGCTG	21	1.11548	0.750591	0.378512	0.885192	2.36257	0.046198	1.22239	0.675488	2.72247	0.029788	3.04439	0.00799263	3.39232	0.00639772	gi|641362116|emb|CBMM010024749,1| Nicotiana benthamiana WGS project CBMM00000000 data, contig Ni_ben_LEAF_contig_24812, whole genome shotgun sequence : gi|697187795|ref|XM_009604636,1| PREDICTED: Nicotiana tomentosiformis uncharacterized LOC104097994 (LOC104097994), transcript variant X2, mRNA
		>nbt-miRN31*	TTCTACTCTACGAAGAATTTCTACTC	26	-0.27684	0.5113	0.378512	0.665359	-4.61471	0.000991454	1.38466	0.0677136	1.40988	0.0147268	0.853711	0.334618	-3.58496	0.0068751	gi|641330901|emb|CBMM010055964,1| Nicotiana benthamiana WGS project CBMM00000000 data, contig Ni_ben_LEAF_contig_56150, whole genome shotgun sequence
		>Nbe-miR85	GGCGGATCCAATACCAAGACGCT	23	1.04509	0.549607	0.571157	0.650704	1.29218	0.102816	1.28951	0.298847	0.777608	0.514515	1.65208	0.0541524	2.80735	0.000125248	gi|641347190|emb|CBMM010039675,1| Nicotiana benthamiana WGS project CBMM00000000 data, contig Ni_ben_LEAF_contig_39786, whole genome shotgun sequence : sp|Q9FWX7|AB11B_ARATH ABC transporter B family member 11 OS=Arabidopsis thaliana GN=ABCB11 PE=2 SV=1
		>nbt-miR6019b*	ACATTTACACGTACCTTGTATG	22	-0.0544478	0.540998	0.378512	0.498063	0.685685	0.155501	1.27486	0.018089	0.967579	0.0370597	2.32513	4.79214e-14	3.19543	8.99022e-24	nta-MIR6019a MI0020232 Nicotiana tabacum miR6019a stem-loop #or# nta-MIR6019b MI0020234 Nicotiana tabacum miR6019b stem-loop
		>nbt-miRN10d	TATCTGATTGGCGTGGCAGAT	21	1.02801	0.309629	-0.387023	0.82174	0.86007	0.130569	-0.543142	0.284306	-0.123989	0.919318	0.442358	0.733901	0.594361	0.661122	gi|641370179|emb|CBMM010016686,1| Nicotiana benthamiana WGS project CBMM00000000 data, contig Ni_ben_LEAF_contig_16727, whole genome shotgun sequence : sp|P93008|RH21_ARATH DEAD-box ATP-dependent RNA helicase 21 OS=Arabidopsis thaliana GN=RH21 PE=2 SV=1
		>nbt-miR6151	TGAGTGTGAGGCGTTGGATTG	21	0.971087	0.428227	-0.843881	0.548628	0.777608	0.239548	0.152003	0.871565	-0.959358	0.378111	0.722466	0.462201	1.11548	0.19729	nta-MIR6151g MI0021438 Nicotiana tabacum miR6151g stem-loop #or# nta-MIR6151h MI0021439 Nicotiana tabacum miR6151h stem-loop #or# nta-MIR6151i MI0021440 Nicotiana tabacum miR6151i stem-loop
		>nbt-miRN24	TGGATTTTGGGAAAAATGGGA	21	0.871552	0.19292	0.501368	0.189814	1.359	3.46473e-06	0.503129	0.754428	1.51265	2.03745e-08	0.754175	0.102002	2.91045	4.31595e-29	osa-MIR6255 MI0021605 Oryza sativa miR6255 stem-loop
		>nbt-miRN34	GCCCTTGGCATGTAGATTACC	21	0.852443	0.727217	1.49399	0.120399	2.51457	0.000102206	0.752907	0.771234	1.37851	0.166396	1.55254	0.113085	3.95936	2.92519e-11	gma-MIR2111b MI0019765 Glycine max miR2111b stem-loop #or# gma-MIR2111e MI0019782 Glycine max miR2111e stem-loop
		>nbt-miR479b*	TGAGCCGAACCAATACCACTC	21	0.852443	0.86734	0.378512	0.885192	3	0.00406914	1.44478	0.556069	0.847997	0.750245	1.94486	0.233325	3.92283	0.000354787	nta-MIR479b MI0021414 Nicotiana tabacum miR479b stem-loop
		>nbt-miRN9	AATAATCGACATTAGACACT	20	0.115477	0.916028	-0.0365259	0.980677	-0.222392	0.84345	1.22239	0.517998	-0.736966	0.739648	0.944858	0.593077	1.54432	0.264154	no hit
		>Nbe-miR62	GCGGATATGGTCGAATGGTA	20	0.81876	0.00188689	-0.142019	0.927764	1.32193	1.49324e-24	1.18254	3.48784e-13	-0.929611	3.37636e-06	1.98396	1.21309e-68	1.15131	3.42819e-08	no hit
		>nbt-miRN82	AACACTGAAAGTTGGAGG	18	-0.0544478	0.855184	1.11548	0.51958	1.41504	0.244936	1.05247	0.690139	2.67807	0.00614357	1.3599	0.411023	1.63743	0.288711	no hit
		>Nbe-miR114	TTACATCAAATCTATGAATGCAAG	24	0.3614	0.972233	0.0987743	0.13929	-7.34133	1.1518e-116	1.04303	1.72928e-23	0.231556	0.041136	1.59505	1.0303e-99	-5.89655	5.92416e-95	bta-mir-450a-2 MI0005048 Bos taurus miR-450a-2 stem-loop #or# eca-mir-450c MI0012967 Equus caballus miR-450c stem-loop #or# ggo-mir-450a MI0020784 Gorilla gorilla miR-450a stem-loop #or# hsa-mir-450a-2 MI0003187 Homo sapiens miR-450a-2 stem-loop #or# mml-mir-450a-2 MI0007750 Macaca mulatta miR-450a-2 stem-loop #or# ppy-mir-450a-2 MI0014950 Pongo pygmaeus miR-450a-2 stem-loop #or# ptr-mir-450a-2 M…
		>nbt-miR6149*	CGATTTGGGTTTGTATCAAAC	21	0.822851	1.20694e-07	0.40016	4.84294e-06	1.07924	1.89521e-32	1.00777	2.06005e-17	1.11207	1.86666e-40	1.63468	8.12342e-89	2.02395	1.75097e-95	gi|641297205|emb|CBMM010083695,1| Nicotiana benthamiana WGS project CBMM00000000 data, contig Ni_ben_LEAF_contig_84034, whole genome shotgun sequence : gi|406786615|gb|KA734024,1| TSA: Nicotiana benthamiana isotig05237,Nb_flower mRNA sequence
		>nbt-miRN4b*	TACAGTTGCACCAGATGCAAGT	22	0.208587	0.916285	-0.136062	0.98312	-1.54432	0.108368	1.01594	0.425622	-2.05889	0.141933	1.20789	0.151018	0.900464	0.454479	gi|641349023|emb|CBMM010037842,1| Nicotiana benthamiana WGS project CBMM00000000 data, contig Ni_ben_LEAF_contig_37948, whole genome shotgun sequence : sp|Q9FZ86|PDCB3_ARATH PLASMODESMATA CALLOSE-BINDING PROTEIN 3 OS=Arabidopsis thaliana GN=PDCB3 PE=1 SV=1 #or# gi|641378981|emb|CBMM010007884,1| Nicotiana benthamiana WGS project CBMM00000000 data, contig Ni_ben_LEAF_contig_7898, whole genome shotg…
		>nbt-miRN61*	TTATTCATATTCTCTCTAGAT	21	0.793549	0.797218	0.0565835	0.951186	0.678072	0.583007	1.01594	0.602281	0.748461	0.622455	0.9855	0.513321	2.07039	0.0498817	gi|641314858|emb|CBMM010072007,1| Nicotiana benthamiana WGS project CBMM00000000 data, contig Ni_ben_LEAF_contig_72272, whole genome shotgun sequence #or# gi|641381474|emb|CBMM010005391,1| Nicotiana benthamiana WGS project CBMM00000000 data, contig Ni_ben_LEAF_contig_5401, whole genome shotgun sequence : sp|Q9C554|EXPA1_ARATH Expansin-A1 OS=Arabidopsis thaliana GN=EXPA1 PE=2 SV=1
		>Nb_miR4376	TACGCAGGAGAGATGATGCTG	21	0.784271	0.641433	0.584963	0.491643	0.814133	0.228583	0.106915	0.832915	0.36995	0.73797	1.19195	0.101709	3.01381	9.29e-10	sly-MIR4376 MI0019258 Solanum lycopersicum miR4376 stem-loop #or# stu-MIR4376 MI0025950 Solanum tuberosum miR4376 stem-loop
		>nbt-miRN43	CGATAAGGGATGTTACGGTCT	21	0.70044	0.659254	0.0565835	0.886349	0.728698	0.189429	0.222392	0.907838	0.895303	0.121719	1.1375	0.0501681	1.90046	0.000450255	gi|641317640|emb|CBMM010069225,1| Nicotiana benthamiana WGS project CBMM00000000 data, contig Ni_ben_LEAF_contig_69470, whole genome shotgun sequence
		>nbt-miR396c*	TTCAAGAAAGTTGTGGGAAA	20	0.0159415	0.325302	0.378512	0.170588	-0.24664	0.270687	0.854661	0.0442512	-0.535332	0.169125	1.53667	6.96302e-13	1.12928	0.00157627	gi|641283669|emb|CBMM010097231,1| Nicotiana benthamiana WGS project CBMM00000000 data, contig Ni_ben_LEAF_contig_97664, whole genome shotgun sequence : sp|O23826|K125_TOBAC 125 kDa kinesin-related protein OS=Nicotiana tabacum GN=TKRP125 PE=1 SV=1 #or# gi|641364179|emb|CBMM010022686,1| Nicotiana benthamiana WGS project CBMM00000000 data, contig Ni_ben_LEAF_contig_22749, whole genome shotgun sequen…
		>Nbe-miR140	ACTCTGAAAATGGGAGTCGTG	21	0.668018	0.747233	0.471621	0.543932	0.285754	0.76509	0.63743	0.733236	0.879706	0.20463	1.18481	0.0781656	2.40296	8.46685e-06	gi|641362869|emb|CBMM010023996,1| Nicotiana benthamiana WGS project CBMM00000000 data, contig Ni_ben_LEAF_contig_24059, whole genome shotgun sequence : sp|Q9FZ06|ARK3_ARATH Armadillo repeat-containing kinesin-like protein 3 OS=Arabidopsis thaliana GN=ARK3 PE=1 SV=1 #or# gi|641383274|emb|CBMM010003591,1| Nicotiana benthamiana WGS project CBMM00000000 data, contig Ni_ben_LEAF_contig_3599, whole gen…
		>nbt-miRN53	AATTGGCTTTATTCGTTTGTTCTC	24	0.115477	0.863217	-0.136062	0.98312	-4.12928	0.00701093	0.839064	0.600844	1.02857	0.221195	1.33914	0.0931666	-3.09954	0.0303207	gi|641338998|emb|CBMM010047867,1| Nicotiana benthamiana WGS project CBMM00000000 data, contig Ni_ben_LEAF_contig_48009, whole genome shotgun sequence
		>nbt-miR403b	TTAGATTCACGCACAAAC	18	0.800604	0.374526	0.500502	0.27637	0.912537	0.0186579	0.816754	0.2827	0.73016	0.107278	1.11613	0.00911563	1.99291	3.56868e-07	aly-MIR403b MI0026014 Arabidopsis lyrata miR403b stem-loop #or# mdm-MIR403a MI0023115 Malus domestica miR403a stem-loop #or# mdm-MIR403b MI0023116 Malus domestica miR403b stem-loop #or# mes-MIR403a MI0024328 Manihot esculenta miR403a stem-loop #or# ppe-MIR403 MI0026135 Prunus persica miR403 stem-loop #or# ptc-MIR403d MI0025470 Populus trichocarpa miR403d stem-loop
		>nbt-miR169b*	TAGCCAAGGATGACTTGCCT	20	0.33787	0.977699	-0.29956	0.882731	-0.106915	0.791402	0.807355	0.521921	1.01792	0.106089	1.1819	0.0685812	1.54432	0.0247932	nta-MIR169t MI0021375 Nicotiana tabacum miR169t stem-loop
		>Nbe-miR1919	AAGTGCGAGTCATCTGTGACA	21	0.656046	0.697546	0.167008	0.781909	0.640104	0.249339	0.63743	0.669237	1.58496	8.87688e-05	2.21723	5.03982e-10	3.08489	2.27457e-17	nta-MIR1919 MI0021416 Nicotiana tabacum miR1919 stem-loop
		>nbt-miRN15	AGTGACTAGCATGGACTTCGA	21	0.597629	0.572201	0.741082	0.00801691	1.09801	3.54386e-05	0.840059	0.0966873	1.66946	5.5461e-15	1.78228	2.79471e-15	3.25074	2.91146e-58	gi|641310945|emb|CBMM010075920,1| Nicotiana benthamiana WGS project CBMM00000000 data, contig Ni_ben_LEAF_contig_76214, whole genome shotgun sequence
		>nbt-miR172d	AGAATCTTGATGATGCTGCAT	21	0.574039	9.32094e-48	-0.329791	1.88657e-31	0.753995	0	0.471248	2.24201e-19	-0.639026	1.3517e-229	0.913315	0	1.81411	0	nta-MIR172c MI0021381 Nicotiana tabacum miR172c stem-loop #or# nta-MIR172d MI0021382 Nicotiana tabacum miR172d stem-loop #or# nta-MIR172e MI0021383 Nicotiana tabacum miR172e stem-loop #or# nta-MIR172f MI0021384 Nicotiana tabacum miR172f stem-loop #or# nta-MIR172g MI0021385 Nicotiana tabacum miR172g stem-loop #or# nta-MIR172h MI0021386 Nicotiana tabacum miR172h stem-loop #or# nta-MIR172i MI0021387…
		>nbt-miR167b*	AGATCATGTGGTAGCTTCACC	21	0.568195	0.163604	0.234967	0.0262935	1.18256	9.3512e-32	0.647442	0.00827483	0.34505	0.00941582	0.819588	1.53316e-10	1.74018	6.01383e-47	nta-MIR167d MI0021350 Nicotiana tabacum miR167d stem-loop
		>nbt-miRN42	TCTGGAATTTGAAGAAACAAG	21	0.547588	0.753233	0.478047	0.235955	1.63322	5.82436e-09	1.2338	0.00309337	1.24576	5.272e-05	0.652077	0.224757	3.05889	6.71476e-32	gi|641297903|emb|CBMM010082997,1| Nicotiana benthamiana WGS project CBMM00000000 data, contig Ni_ben_LEAF_contig_83329, whole genome shotgun sequence : gi|698522782|ref|XM_009759900,1| PREDICTED: Nicotiana sylvestris probable inactive receptor kinase At5g58300 (LOC104210928), mRNA #or# gi|641337484|emb|CBMM010049381,1| Nicotiana benthamiana WGS project CBMM00000000 data, contig Ni_ben_LEAF_contig…
		>nbt-miR479b	CGTGATATTGGTTTGGCTCATC	22	-0.691878	0.470137	0.571157	0.650704	1.70722	0.0172025	0.736966	0.757222	0.455679	0.753636	-0.347923	0.744856	1	0.457715	nta-MIR479a MI0021413 Nicotiana tabacum miR479a stem-loop
		>Nbe-miR73	TTGAGGGGAATGTTGTCTGGC	21	0.530515	0.921859	1.15612	0.239444	2.02915	0.00236985	-0.169925	0.733575	0.777608	0.514515	0.500074	0.796654	2.73697	0.000243229	nta-MIR166a MI0021339 Nicotiana tabacum miR166a stem-loop #or# nta-MIR166b MI0021340 Nicotiana tabacum miR166b stem-loop #or# nta-MIR166d MI0021342 Nicotiana tabacum miR166d stem-loop #or# nta-MIR166e MI0021343 Nicotiana tabacum miR166e stem-loop #or# nta-MIR166f MI0021344 Nicotiana tabacum miR166f stem-loop
		>nbt-miR160e*	GCGTGCGAGGAGCCAAGCATA	21	0.530515	0.916117	0.378512	0.724914	1.11018	0.129318	0.0524674	0.831631	0.415037	0.758724	-0.0324215	0.895152	0.0524674	0.810222	nta-MIR160c MI0021332 Nicotiana tabacum miR160c stem-loop #or# nta-MIR160d MI0021333 Nicotiana tabacum miR160d stem-loop
		>nbt-miRN87*	TGCACCTTCCATTTCATCAGG	21	0.530515	0.921859	1.15612	0.239444	1.47275	0.0516168	0.736966	0.757222	0.040642	0.98232	0.500074	0.796654	2.80735	0.000125248	gi|641335706|emb|CBMM010051159,1| Nicotiana benthamiana WGS project CBMM00000000 data, contig Ni_ben_LEAF_contig_51316, whole genome shotgun sequence : tr|K4D4I7|K4D4I7_SOLLC Uncharacterized protein OS=Solanum lycopersicum GN=Solyc11g005740,1 PE=4 SV=1
		>nbt-miRN44*	GGATTCCTTGGAGGAAGAGAC	21	0.486392	0.572781	0.288874	0.0311662	0.967353	2.03436e-13	0.455505	0.549582	0.221896	0.243933	0.548189	0.00850774	1.60669	9.61023e-26	gi|641346061|emb|CBMM010040804,1| Nicotiana benthamiana WGS project CBMM00000000 data, contig Ni_ben_LEAF_contig_40920, whole genome shotgun sequence : tr|K4D4Q4|K4D4Q4_SOLLC Uncharacterized protein OS=Solanum lycopersicum GN=Solyc11g006410,1 PE=4 SV=1 #or# gi|641371801|emb|CBMM010015064,1| Nicotiana benthamiana WGS project CBMM00000000 data, contig Ni_ben_LEAF_contig_15100, whole genome shotgun …
		>nbt-miR172d*	GTAGTATCATCAAGATTCAC	20	0.0305883	0.172504	0.191743	0.313323	0.0633621	0.936952	0.722466	0.0544839	-0.778786	0.00263526	0.92111	8.30724e-06	0.39689	0.686138	nta-MIR172c MI0021381 Nicotiana tabacum miR172c stem-loop #or# nta-MIR172d MI0021382 Nicotiana tabacum miR172d stem-loop #or# nta-MIR172e MI0021383 Nicotiana tabacum miR172e stem-loop #or# nta-MIR172f MI0021384 Nicotiana tabacum miR172f stem-loop #or# nta-MIR172h MI0021386 Nicotiana tabacum miR172h stem-loop #or# nta-MIR172i MI0021387 Nicotiana tabacum miR172i stem-loop
		>Nbe-miR17	TTAAACTTGCAGATATATAACAGA	24	0.292355	0.875618	0.0513469	0.784482	-6.91588	4.87288e-15	0.708815	0.244299	0.0852473	0.871217	0.743225	0.0395348	-4.88613	4.55138e-12	gi|641351306|emb|CBMM010035559,1| Nicotiana benthamiana WGS project CBMM00000000 data, contig Ni_ben_LEAF_contig_35658, whole genome shotgun sequence : tr|K4CNE4|K4CNE4_SOLLC Uncharacterized protein OS=Solanum lycopersicum GN=Solyc08g077850,1 PE=4 SV=1 #or# gi|641358920|emb|CBMM010027945,1| Nicotiana benthamiana WGS project CBMM00000000 data, contig Ni_ben_LEAF_contig_28019, whole genome shotgun …
		>Nbe-miR82	TTTGTGCCTCACACAACTGAAACT	24	0.530515	0.906983	1.22651	0.10627	-4.12928	0.00701093	0.707819	0.727426	0.111031	0.934271	0.516015	0.741934	-3.09954	0.0303207	gi|641288759|emb|CBMM010092141,1| Nicotiana benthamiana WGS project CBMM00000000 data, contig Ni_ben_LEAF_contig_92536, whole genome shotgun sequence
		>nbt-miR396d*	TTCAAGAAAGCTGTGGGAAA	20	0.665742	0.132035	0.411489	0.0128282	0.590907	0.00203033	0.694655	0.0461171	0.296012	0.182994	1.41368	3.95645e-22	1.50201	8.44019e-15	nta-MIR396c MI0021400 Nicotiana tabacum miR396c stem-loop
		>Nbe-miR34	TGATTGGAGAATTGCGTGAAC	21	0.476067	0.88978	0.324064	0.564872	0.992346	0.0199767	0.308807	0.978104	0.830075	0.0940036	0.740168	0.24819	2.80735	9.55272e-16	gi|641384497|emb|CBMM010002368,1| Nicotiana benthamiana WGS project CBMM00000000 data, contig Ni_ben_LEAF_contig_2373, whole genome shotgun sequence : sp|Q9LY05|EF106_ARATH Ethylene-responsive transcription factor ERF106 OS=Arabidopsis thaliana GN=ERF106 PE=2 SV=1
		>Nbe-miR21	ACAAATCTTGGTTAGATGGGA	21	0.404984	0.988572	1.25298	0.231655	0.929611	0.345528	1.22239	0.401403	1.67807	0.0604435	2.1964	0.00455008	3.28129	3.00918e-06	gi|641370448|emb|CBMM010016417,1| Nicotiana benthamiana WGS project CBMM00000000 data, contig Ni_ben_LEAF_contig_16458, whole genome shotgun sequence
		>nbt-miRN13b	GATTCAGGACTTGCATTAAAT	21	0.382958	0.955174	0.378512	0.00151694	0.852443	2.21786e-11	0.268405	0.762854	0.95109	1.89828e-17	0.654079	9.51185e-05	1.98616	3.67013e-56	gi|641363423|emb|CBMM010023442,1| Nicotiana benthamiana WGS project CBMM00000000 data, contig Ni_ben_LEAF_contig_23505, whole genome shotgun sequence : sp|Q9FLE8|Y5986_ARATH Uncharacterized protein At5g39865 OS=Arabidopsis thaliana GN=At5g39865 PE=2 SV=1
		>Nbe-miR87	TAAAAATGTGTACATCAAAGG	21	0.381651	0.976939	0.14903	0.511279	0.729673	0.00201061	0.184173	0.666827	0.790281	0.000282637	0.56311	0.103073	2.26421	7.58429e-30	gi|641337173|emb|CBMM010049692,1| Nicotiana benthamiana WGS project CBMM00000000 data, contig Ni_ben_LEAF_contig_49841, whole genome shotgun sequence : tr|M1CLU2|M1CLU2_SOLTU Uncharacterized protein OS=Solanum tuberosum GN=PGSC0003DMG400027290 PE=4 SV=1 #or# gi|641353572|emb|CBMM010033293,1| Nicotiana benthamiana WGS project CBMM00000000 data, contig Ni_ben_LEAF_contig_33385, whole genome shotgun…
		>Nbe-miR98	ATCCGACATGGGTGCGACAACACT	24	0.152003	0.866324	0.847997	0.248645	-4.50779	0.00162365	0.63743	0.759561	0.469485	0.627914	0.437064	0.773056	-0.893085	0.20122	gi|641363813|emb|CBMM010023052,1| Nicotiana benthamiana WGS project CBMM00000000 data, contig Ni_ben_LEAF_contig_23115, whole genome shotgun sequence : gi|697116634|ref|XM_009613941,1| PREDICTED: Nicotiana tomentosiformis mannosylglycoprotein endo-beta-mannosidase-like (LOC104105594), mRNA
		>nbt-miR396e	GTTCAATAAAGCTGTGGGAAG	21	0.372645	0.955862	-0.100863	0.984287	0.920866	2.3059e-179	0.731167	2.43875e-45	0.953232	7.3191e-233	0.902548	8.4913e-146	1.80887	0	nta-MIR396a MI0021398 Nicotiana tabacum miR396a stem-loop
		>nbt-miRN7	AGGTAATATGTAGACGAGCCTTAC	24	0.922832	0.620435	0.185867	0.868156	-3.80735	0.0189419	0.63743	0.804917	-1.73697	0.269843	0.307429	0.902585	-2.77761	0.0643425	gi|641302650|emb|CBMM010078254,1| Nicotiana benthamiana WGS project CBMM00000000 data, contig Ni_ben_LEAF_contig_78558, whole genome shotgun sequence : gi|406788979|gb|KA736388,1| TSA: Nicotiana benthamiana isotig00134,Nb_leaf mRNA sequence #or# gi|641318187|emb|CBMM010068678,1| Nicotiana benthamiana WGS project CBMM00000000 data, contig Ni_ben_LEAF_contig_68920, whole genome shotgun sequence : g…
		>Nbe-miR22	TCCATTCTGAATGAGTTGACT	21	0.344418	0.943314	0.322296	0.0727498	0.475453	0.0273107	0.946436	7.48162e-05	0.583124	0.00181605	1.64701	1.38536e-30	2.05705	3.55313e-34	bdi-MIR7711 MI0025322 Brachypodium distachyon miR7711 stem-loop #or# cbr-mir-124c MI0024745 Caenorhabditis briggsae miR-124c stem-loop #or# gma-MIR4402 MI0016561 Glycine max miR4402 stem-loop
		>nbt-miRN65	TAGCTGGAAAGTGCTTTTGTC	21	0.340544	0.959587	0.321178	0.256796	0.44942	0.160961	0.736966	0.16994	0.682748	0.014006	0.847997	0.00657461	2.18442	2.64046e-20	gi|641324167|emb|CBMM010062698,1| Nicotiana benthamiana WGS project CBMM00000000 data, contig Ni_ben_LEAF_contig_62911, whole genome shotgun sequence
		>nbt-miRN93	TCTTAAAGGATATTGTTGACC	21	0.33787	0.989193	-0.621488	0.851433	1	0.404041	0.807355	0.779695	-1.73697	0.470812	0.944858	0.593077	2.80735	0.00470866	gi|641360829|emb|CBMM010026036,1| Nicotiana benthamiana WGS project CBMM00000000 data, contig Ni_ben_LEAF_contig_26104, whole genome shotgun sequence : sp|Q9LU91|SKI14_ARATH F-box protein SKIP14 OS=Arabidopsis thaliana GN=SKIP14 PE=1 SV=1
		>nbt-miR156b*	GCTCTCTAGTCTTCTGTCATC	21	0.321419	0.936653	0.776271	0.00475426	-2.3252	2.92686e-08	-0.50696	0.0170367	0.972255	0.000303513	0.330149	0.681409	-2.75489	3.2714e-08	nta-MIR156h MI0021326 Nicotiana tabacum miR156h stem-loop
		>nbt-miRN46	ATAGCTGTTCAACTTTAGCATG	22	-0.0388509	0.286909	0.15263	0.593014	0.350907	0.360633	0.616368	0.415976	-0.758027	0.0639833	1.17873	1.37174e-05	1.90828	3.00659e-12	gi|641347213|emb|CBMM010039652,1| Nicotiana benthamiana WGS project CBMM00000000 data, contig Ni_ben_LEAF_contig_39762, whole genome shotgun sequence : sp|Q8W595|SUVR4_ARATH Histone-lysine N-methyltransferase SUVR4 OS=Arabidopsis thaliana GN=SUVR4 PE=1 SV=2
		>Nbe-miR142	CTAGGTGAAAGTTTCAACAGA	21	0.31639	0.945741	-0.0871519	0.986725	0.504589	0.336742	0.137001	0.780165	0.652981	0.207127	0.803084	0.162272	1.79068	9.50597e-05	gi|641310959|emb|CBMM010075906,1| Nicotiana benthamiana WGS project CBMM00000000 data, contig Ni_ben_LEAF_contig_76200, whole genome shotgun sequence : tr|M1CL97|M1CL97_SOLTU Uncharacterized protein OS=Solanum tuberosum GN=PGSC0003DMG401027166 PE=4 SV=1
		>Nbe-miR146	TTTATAGCTGAAAAACTTAAG	21	0.291327	0.851902	0.162783	0.46333	0.138197	0.837667	0.915965	0.00393711	-0.321928	0.362239	0.982529	2.26874e-05	1.86838	9.53854e-18	gi|641323486|emb|CBMM010063379,1| Nicotiana benthamiana WGS project CBMM00000000 data, contig Ni_ben_LEAF_contig_63593, whole genome shotgun sequence : gi|394889474|gb|JW096829,1| TSA: Capsicum annuum MGMT_Contig46585 mRNA sequence
		>nbt-miR169a*	CAGCCAAGGATGACTTGCCGA	21	0.278976	0.922105	0.734655	0.150519	-0.544321	0.26437	0.351126	0.986576	-0.0588937	0.956782	1.22157	0.0120873	0.970854	0.169164	nta-MIR169f MI0021362 Nicotiana tabacum miR169f stem-loop #or# nta-MIR169g MI0021363 Nicotiana tabacum miR169g stem-loop #or# nta-MIR169h MI0021364 Nicotiana tabacum miR169h stem-loop #or# nta-MIR169i MI0021365 Nicotiana tabacum miR169i stem-loop #or# nta-MIR169j MI0021366 Nicotiana tabacum miR169j stem-loop #or# nta-MIR169k MI0021367 Nicotiana tabacum miR169k stem-loop #or# nta-MIR169l MI0021368…
		>Nbe-miR141	TCAGTTGTTAGCATGCCTAGG	21	0.273357	0.861514	0.436227	0.238836	0.74786	0.0290002	4.44089e-16	0.480504	1.09127	0.000256252	0.808196	0.0538722	2.49033	2.01052e-19	nta-MIR6025c MI0021420 Nicotiana tabacum miR6025c stem-loop
		>Nb_miR6151	TGAGTGTGAGGCGTTGGATTGA	22	0.769302	0.513463	0.319618	0.590255	1.54879	4.96e-05	0.578536	0.721891	0.789103	0.141028	0.351628	0.78022	2.33342	2.01e-08	nta-MIR6151g MI0021438 Nicotiana tabacum miR6151g stem-loop #or# nta-MIR6151h MI0021439 Nicotiana tabacum miR6151h stem-loop #or# nta-MIR6151i MI0021440 Nicotiana tabacum miR6151i stem-loop
		>Nbe-miR102	ATGATTAAGGATTGTTGTAAC	21	0.26748	0.936622	0.278976	0.72389	1.41504	0.00636048	0.374396	0.971918	1.26303	0.0323871	1.27501	0.0475232	2.98793	7.17188e-11	gi|641320744|emb|CBMM010066121,1| Nicotiana benthamiana WGS project CBMM00000000 data, contig Ni_ben_LEAF_contig_66347, whole genome shotgun sequence
		>nbt-miRN10a	TATTTGATGGGCGTGGCAGAT	21	0.26748	0.945199	0.0159415	0.945602	0.482152	0.635769	0.27486	0.964799	0.415037	0.758724	-0.0324215	0.895152	1.05247	0.356008	no hit
		>Nbe-miR107	ACGAGGTAGAGCATGAGATGTGCA	24	0.093875	0.258446	-0.558557	0.107734	-7.10198	1.85237e-33	0.527685	0.404622	-1.30367	4.89102e-08	1.70707	8.42106e-34	-7.07223	1.86361e-25	nta-MIR408 MI0021410 Nicotiana tabacum miR408 stem-loop
		>Nbe-miR158	AATAGACGTATAATATTAACCGGA	24	0.242207	0.483433	-0.263726	0.470183	-9.19106	1.80976e-57	0.525189	0.201124	0.562325	2.14056e-06	0.811791	1.41512e-09	-4.83938	1.11633e-56	gi|641286917|emb|CBMM010093983,1| Nicotiana benthamiana WGS project CBMM00000000 data, contig Ni_ben_LEAF_contig_94388, whole genome shotgun sequence
		>Nbe-miR49	TTGGTGAGCAAGTTTACTCCG	21	0.25488	0.902291	-0.444611	0.730932	0.423971	0.50991	0.283793	0.957669	-0.453173	0.614609	0.861869	0.174454	0.39927	0.87128	gi|641355529|emb|CBMM010031336,1| Nicotiana benthamiana WGS project CBMM00000000 data, contig Ni_ben_LEAF_contig_31421, whole genome shotgun sequence : tr|M1CMN2|M1CMN2_SOLTU Uncharacterized protein OS=Solanum tuberosum GN=PGSC0003DMG400027514 PE=4 SV=1 #or# gi|641372587|emb|CBMM010014278,1| Nicotiana benthamiana WGS project CBMM00000000 data, contig Ni_ben_LEAF_contig_14312, whole genome shotgun…
		>nbt-miR172b*	GTAGCATCATCAAGATTCAC	20	-0.112163	0.000380676	-0.242252	0.565968	0.527714	0.000338853	0.517033	0.251784	-1.30785	1.49585e-15	0.242059	0.643682	-0.731215	4.52515e-09	nta-MIR172c MI0021381 Nicotiana tabacum miR172c stem-loop #or# nta-MIR172d MI0021382 Nicotiana tabacum miR172d stem-loop #or# nta-MIR172e MI0021383 Nicotiana tabacum miR172e stem-loop #or# nta-MIR172f MI0021384 Nicotiana tabacum miR172f stem-loop #or# nta-MIR172h MI0021386 Nicotiana tabacum miR172h stem-loop #or# nta-MIR172i MI0021387 Nicotiana tabacum miR172i stem-loop
		>Nbe-miR6025	TACCAACAATTGAGATAACATC	22	-0.247017	1.1114e-174	0.303398	1.58779e-67	0.569338	2.0636e-114	0.514465	2.66922e-18	0.251799	2.07069e-28	0.504173	1.12828e-59	1.88387	0	nta-MIR6025a MI0020253 Nicotiana tabacum miR6025a stem-loop #or# nta-MIR6025d MI0021422 Nicotiana tabacum miR6025d stem-loop
		>nbt-miR167d	TGAAGCTGCCAGCATGATCTA	21	0.250506	1.36975e-10	0.444044	1.4505e-181	0.881508	0	0.119238	9.29862e-33	0.833291	0	0.856727	0	2.32162	0	nta-MIR167d MI0021350 Nicotiana tabacum miR167d stem-loop #or# nta-MIR167e MI0021351 Nicotiana tabacum miR167e stem-loop
		>nbt-miRN44	CTCTTCTTCCAAGAGAACCCGG	22	0.120911	0.169311	0.129563	0.268712	0.614472	4.38535e-05	0.509422	0.314094	0.40301	0.0086409	0.933145	4.61488e-11	1.90725	9.79489e-46	gi|641379234|emb|CBMM010007631,1| Nicotiana benthamiana WGS project CBMM00000000 data, contig Ni_ben_LEAF_contig_7644, whole genome shotgun sequence : sp|P43298|TMK1_ARATH Probable receptor protein kinase TMK1 OS=Arabidopsis thaliana GN=TMK1 PE=1 SV=1
		>Nbe-miR393,2	TCCAAAGGGATCGCATTGATCC	22	-0.473661	1.23558e-12	-0.149226	0.871594	0.597221	5.46029e-06	0.506582	0.251864	0.465031	0.000159011	0.7085	6.56915e-07	2.29159	1.9166e-104	cme-MIR393a MI0023240 Cucumis melo miR393a stem-loop #or# cme-MIR393b MI0023241 Cucumis melo miR393b stem-loop #or# cme-MIR393c MI0023242 Cucumis melo miR393c stem-loop #or# cpa-MIR393 MI0026366 Carica papaya miR393 stem-loop #or# htu-MIR393b MI0022252 Helianthus tuberosus miR393b stem-loop #or# htu-MIR393c MI0022253 Helianthus tuberosus miR393c stem-loop #or# mes-MIR393a MI0024304 Manihot escule…
		>nbt-miR171d*	TTGAGCCGCGCCAATATCACT	21	0.232075	0.575634	0.106707	0.4197	0.263728	0.294683	0.596788	0.157689	0.441033	0.0140082	0.751321	8.33899e-05	1.21509	3.98611e-09	nta-MIR171b MI0021377 Nicotiana tabacum miR171b stem-loop
		>nbt-miR396b*	TTCCACAGCTTTCTTGAA	18	0.255061	0.640199	0.14	0.312844	0.809316	1.537e-07	0.496832	0.430463	0.554413	0.000471245	0.911098	2.76367e-08	2.01594	6.60662e-43	nta-MIR396a MI0021398 Nicotiana tabacum miR396a stem-loop #or# nta-MIR396b MI0021399 Nicotiana tabacum miR396b stem-loop #or# nta-MIR396c MI0021400 Nicotiana tabacum miR396c stem-loop
		>nbt-miRN24*	TCATTTTTCCGCTTTATCCATT	22	-0.0404731	7.09459e-05	0.587326	1.02005e-12	0.636947	2.07071e-09	0.488052	0.213775	0.91726	3.59926e-27	0.966654	2.56812e-22	2.34014	3.9391e-157	no hit
		>Nbe-miR76	TCAGCTCTAGCGCTAATGTTCATC	24	0.668018	0.860089	0.641546	0.669788	-2.12928	0.170455	0.485427	0.935177	-0.473931	0.836245	1.51602	0.172904	-1.09954	0.379934	no hit
		>Nbe-miR110	TGATACAGTTTAGGACCATAT	21	0.203704	0.797151	0.256521	0.577058	0.627048	0.133789	0.260867	0.907133	0.697437	0.112285	0.482639	0.517888	2.27973	2.33627e-11	nta-MIR6153 MI0021444 Nicotiana tabacum miR6153 stem-loop
		>nbt-miRN16	TCTATGTTGCTCGGTTCCTTC	21	0.194712	0.224306	0.466171	2.42393e-07	0.578092	9.689e-07	0.399613	0.691485	0.302653	0.0142044	0.328474	0.183623	1.79503	7.93682e-62	gi|641346095|emb|CBMM010040770,1| Nicotiana benthamiana WGS project CBMM00000000 data, contig Ni_ben_LEAF_contig_40886, whole genome shotgun sequence
		>nbt-miRN29	TTGTAGGTATCTTCTTATGAGC	22	0.0599516	0.042976	0.51219	2.91059e-06	1.0453	4.74297e-20	0.477103	0.401775	0.0790342	0.701382	0.775934	7.01722e-08	2.17975	5.6908e-80	gi|641334557|emb|CBMM010052308,1| Nicotiana benthamiana WGS project CBMM00000000 data, contig Ni_ben_LEAF_contig_52474, whole genome shotgun sequence
		>nbt-miRN22*	TCAAAATTGACCCTAGTTGTG	21	0.183856	0.0112385	0.185143	0.000140558	0.655294	7.16319e-23	0.189971	0.0629504	0.594046	4.92046e-24	0.630144	5.13497e-16	2.08994	3.9275e-259	no hit
		>Nbe-miR64	ATTAATGGGAGCTATGGATTGAT	23	-0.0975165	0.602219	0.460974	0.514408	-4.89482	0.000224782	0.456858	0.902485	0.982926	0.112165	1.88293	4.77559e-05	-3.86507	0.00217756	gi|641286221|emb|CBMM010094679,1| Nicotiana benthamiana WGS project CBMM00000000 data, contig Ni_ben_LEAF_contig_95091, whole genome shotgun sequence
		>nbt-miR6151*	AATCCAAGCCCCACATTCATC	21	0.170972	0.772124	0.0984037	0.806636	0.777608	0.0561113	0.250407	0.911052	0.533124	0.294591	1.73654	8.6509e-08	2.40172	3.17328e-12	nta-MIR6151d MI0021435 Nicotiana tabacum miR6151d stem-loop #or# nta-MIR6151e MI0021436 Nicotiana tabacum miR6151e stem-loop #or# nta-MIR6151f MI0021437 Nicotiana tabacum miR6151f stem-loop #or# nta-MIR6151g MI0021438 Nicotiana tabacum miR6151g stem-loop #or# nta-MIR6151h MI0021439 Nicotiana tabacum miR6151h stem-loop #or# nta-MIR6151i MI0021440 Nicotiana tabacum miR6151i stem-loop
		>nbt-miR171e*	TTGAGCCGCACCAATATCACT	21	0.158546	0.800774	0.504043	0.404466	0.68741	0.201395	0.132195	0.804713	1.05153	0.0386563	0.925999	0.1382	1.71716	0.00175409	nta-MIR171b MI0021377 Nicotiana tabacum miR171b stem-loop
		>nbt-miRN32b	TCTGATCAAGTAAAGTGTAAT	21	0.151253	0.016367	0.234812	0.000242473	0.460356	9.78509e-07	0.636493	3.56323e-05	0.606535	5.20869e-17	0.819084	1.88874e-22	2.1385	8.9462e-188	gi|641385709|emb|CBMM010001156,1| Nicotiana benthamiana WGS project CBMM00000000 data, contig Ni_ben_LEAF_contig_1159, whole genome shotgun sequence : sp|Q8VWI1|ERD2B_ARATH ER lumen protein-retaining receptor B OS=Arabidopsis thaliana GN=ERD2B PE=1 SV=1 #or# gi|641385710|emb|CBMM010001155,1| Nicotiana benthamiana WGS project CBMM00000000 data, contig Ni_ben_LEAF_contig_1158, whole genome shotgun …
		>nbt-miR172f	GAATCTTGATGATGCTGCAT	20	0.430616	0.787766	-0.611364	0.00695584	0.601319	3.77864e-05	0.412495	0.704103	-0.75743	5.97624e-06	0.807935	4.36739e-08	1.73086	1.31133e-36	nta-MIR172c MI0021381 Nicotiana tabacum miR172c stem-loop #or# nta-MIR172d MI0021382 Nicotiana tabacum miR172d stem-loop #or# nta-MIR172e MI0021383 Nicotiana tabacum miR172e stem-loop #or# nta-MIR172f MI0021384 Nicotiana tabacum miR172f stem-loop #or# nta-MIR172g MI0021385 Nicotiana tabacum miR172g stem-loop #or# nta-MIR172h MI0021386 Nicotiana tabacum miR172h stem-loop #or# nta-MIR172i MI0021387…
		>nbt-miR394c	TTGGCATTCTGTCCACCTCC	20	0.00570975	2.1282e-47	0.428984	4.81438e-87	0.769683	1.0622e-175	0.403052	0.0360591	0.612456	2.6122e-132	0.737696	7.7914e-129	2.08776	0	nta-MIR394 MI0021394 Nicotiana tabacum miR394 stem-loop
		>nbt-miRN12*	TATAATAGCCCTTAATCGTGT	21	0.144964	0.474416	0.403823	0.0653988	0.721194	0.00132797	0.565444	0.397302	0.942701	7.75741e-07	0.871913	0.000335232	2.22239	3.31938e-31	gi|641321301|emb|CBMM010065564,1| Nicotiana benthamiana WGS project CBMM00000000 data, contig Ni_ben_LEAF_contig_65789, whole genome shotgun sequence
		>nbt-miR403c*	CGTTTGTGCGTGAATCTGACA	21	0.129235	0.0139261	0.40661	8.07505e-09	0.703722	5.85453e-16	0.17431	0.137206	0.570485	8.28143e-13	0.684876	8.72796e-12	1.88317	1.7442e-109	har-MIR403a MI0022259 Helianthus argophyllus miR403a stem-loop #or# hpe-MIR403a MI0022260 Helianthus petiolaris miR403a stem-loop #or# htu-MIR403e MI0022258 Helianthus tuberosus miR403e stem-loop #or# mes-MIR403b MI0024329 Manihot esculenta miR403b stem-loop
		>nbt-miR403c	TTAGATTCACGCACAAACT	19	0.503183	0.390624	0.405335	5.2161e-05	0.32557	0.0398409	0.395894	0.745555	0.31246	0.0197845	0.61128	4.88018e-05	1.47702	7.25767e-30	aly-MIR403b MI0026014 Arabidopsis lyrata miR403b stem-loop #or# har-MIR403a MI0022259 Helianthus argophyllus miR403a stem-loop #or# hpe-MIR403a MI0022260 Helianthus petiolaris miR403a stem-loop #or# htu-MIR403e MI0022258 Helianthus tuberosus miR403e stem-loop #or# mdm-MIR403a MI0023115 Malus domestica miR403a stem-loop #or# mdm-MIR403b MI0023116 Malus domestica miR403b stem-loop #or# mes-MIR403a …
		>nbt-miRN1b*	GTGCGAGTCATCTGTGACAGG	21	0.124522	0.628516	-0.179484	0.923501	1.65455	1.66676e-11	0.335774	0.998714	-0.107334	0.880878	0.497046	0.391206	2.35245	1.23436e-17	nta-MIR1919 MI0021416 Nicotiana tabacum miR1919 stem-loop
		>nbt-miRN42*	TTGTTTCTTCAAATTCCAGAA	21	0.115477	0.857577	0.963474	0.316616	1.77761	0.00707774	0.724893	0.746096	2.16993	0.000474679	0.722466	0.604343	3.35168	1.27854e-08	gi|641318133|emb|CBMM010068732,1| Nicotiana benthamiana WGS project CBMM00000000 data, contig Ni_ben_LEAF_contig_68975, whole genome shotgun sequence : gi|406794856|gb|KA742265,1| TSA: Nicotiana benthamiana isotig06021,Nb_leaf mRNA sequence #or# gi|641327088|emb|CBMM010059777,1| Nicotiana benthamiana WGS project CBMM00000000 data, contig Ni_ben_LEAF_contig_59976, whole genome shotgun sequence : s…
		>nbt-miRN79	TCGGGAAAAAAATTGCAGGTA	21	0.115477	0.916028	-0.621488	0.851433	1.51457	0.130848	-1.36257	0.401386	1.07039	0.468616	0.722466	0.731964	0.807355	0.705674	gi|641313450|emb|CBMM010073415,1| Nicotiana benthamiana WGS project CBMM00000000 data, contig Ni_ben_LEAF_contig_73689, whole genome shotgun sequence : tr|W9QTA8|W9QTA8_9ROSA Solanesyl diphosphate synthase 3 OS=Morus notabilis GN=L484_011435 PE=3 SV=1 #or# gi|641349497|emb|CBMM010037368,1| Nicotiana benthamiana WGS project CBMM00000000 data, contig Ni_ben_LEAF_contig_37472, whole genome shotgun s…
		>Nbe-miR172,2	TGAGAATCTTGATGATGCTGC	21	0.115477	0.754999	-0.29956	0.851907	0.817136	0.0887382	0.300395	0.967393	-0.321928	0.737907	1.04439	0.0570014	1.09686	0.100824	nta-MIR172a MI0021379 Nicotiana tabacum miR172a stem-loop #or# nta-MIR172c MI0021381 Nicotiana tabacum miR172c stem-loop #or# nta-MIR172d MI0021382 Nicotiana tabacum miR172d stem-loop #or# nta-MIR172e MI0021383 Nicotiana tabacum miR172e stem-loop #or# nta-MIR172f MI0021384 Nicotiana tabacum miR172f stem-loop #or# nta-MIR172g MI0021385 Nicotiana tabacum miR172g stem-loop #or# nta-MIR172h MI0021386…
		>nbt-miRN40	AATTCGAAGAAGGCGAAGACCA	22	-0.0544478	0.512847	0.600904	0.206442	0.495208	0.341168	0.345249	0.989898	0.604071	0.253714	1.62293	8.51611e-06	2.58229	1.74868e-13	gi|641341947|emb|CBMM010044918,1| Nicotiana benthamiana WGS project CBMM00000000 data, contig Ni_ben_LEAF_contig_45052, whole genome shotgun sequence : sp|Q9FHZ1|SCL23_ARATH Scarecrow-like protein 23 OS=Arabidopsis thaliana GN=SCL23 PE=1 SV=1 #or# gi|641353066|emb|CBMM010033799,1| Nicotiana benthamiana WGS project CBMM00000000 data, contig Ni_ben_LEAF_contig_33891, whole genome shotgun sequence :…
		>Nbe-miR397,1	ATTGAGTGCAGCGTTGATGAC	21	0.10752	0.108127	-0.164223	0.83554	0.556801	0.000124012	-0.2438	1.56004e-05	-1.32193	1.17492e-15	0.378145	0.143642	-1.0435	2.18215e-13	nta-MIR397 MI0021401 Nicotiana tabacum miR397 stem-loop
		>nbt-miR393d	ATCATGCGATCTCTTCGGATT	21	0.101263	0.523391	0.440796	0.138412	0.371969	0.320344	0.0891259	0.545248	0.889817	0.000860801	1.58142	7.23699e-12	1.65849	3.96555e-08	bna-MIR393 MI0005772 Brassica napus miR393 stem-loop #or# htu-MIR393a MI0022251 Helianthus tuberosus miR393a stem-loop #or# htu-MIR393b MI0022252 Helianthus tuberosus miR393b stem-loop #or# htu-MIR393c MI0022253 Helianthus tuberosus miR393c stem-loop #or# stu-MIR393 MI0025978 Solanum tuberosum miR393 stem-loop
		>Nbe-miR139	TCAATTAAAGTCTGTTCGACC	21	0.0844503	0.586667	0.778119	0.0201054	0.223019	0.723236	0.682754	0.400798	0.489805	0.255294	1.04235	0.00461102	1.93459	7.09326e-09	gi|641317430|emb|CBMM010069435,1| Nicotiana benthamiana WGS project CBMM00000000 data, contig Ni_ben_LEAF_contig_69682, whole genome shotgun sequence #or# gi|641322352|emb|CBMM010064513,1| Nicotiana benthamiana WGS project CBMM00000000 data, contig Ni_ben_LEAF_contig_64730, whole genome shotgun sequence
		>Nbe-miR91	CATCGAGAAAACAGTGTTTGGG	22	-0.884523	0.22772	0.493989	0.583771	0.695145	0.355706	0.300395	0.983324	1.20163	0.0843423	0.459432	0.762962	2.95936	1.42022e-08	cin-mir-4128 MI0015683 Ciona intestinalis miR-4128 stem-loop
		>Nbe-miR125	TTCAGGTTAATATTATAGGTC	21	0.0710831	0.390172	0.25893	0.315927	0.744441	0.00333241	0.517848	0.595478	0.279336	0.419584	0.584963	0.111548	2.38501	3.00786e-30	gi|641338770|emb|CBMM010048095,1| Nicotiana benthamiana WGS project CBMM00000000 data, contig Ni_ben_LEAF_contig_48238, whole genome shotgun sequence
		>Nbe-miR68	TTTTTTACTGTATACCGACTG	21	0.0576498	0.0675593	0.258456	0.0454672	0.579991	0.000170575	0.291998	0.859559	0.695791	5.85314e-08	0.694774	4.28095e-05	2.23876	6.50943e-74	gi|641310992|emb|CBMM010075873,1| Nicotiana benthamiana WGS project CBMM00000000 data, contig Ni_ben_LEAF_contig_76167, whole genome shotgun sequence #or# gi|641325626|emb|CBMM010061239,1| Nicotiana benthamiana WGS project CBMM00000000 data, contig Ni_ben_LEAF_contig_61445, whole genome shotgun sequence : sp|P47927|AP2_ARATH Floral homeotic protein APETALA 2 OS=Arabidopsis thaliana GN=AP2 PE=1 SV…
		>Nbe-miR36	ACCGAAACGGACCTTGGTCATGTG	24	-0.36995	0.443049	0.271596	0.743756	-4.61471	0.000991454	0.289507	0.96687	0.36257	0.730021	0.915111	0.270441	-2.58496	0.0173319	gi|641318925|emb|CBMM010067940,1| Nicotiana benthamiana WGS project CBMM00000000 data, contig Ni_ben_LEAF_contig_68178, whole genome shotgun sequence
		>Nbe-miR6024	TTTTAGCCAGAGTTGTTTTCCC	22	-0.12435	0.370636	0.62849	0.127232	0.192645	0.804402	0.285958	0.94187	0.60817	0.187994	0.354315	0.728275	1.82029	4.54566e-06	nta-MIR6024 MI0020243 Nicotiana tabacum miR6024 stem-loop
		>nbt-miR403a*	CGTTTGTGCGTGATTCTGACA	21	0.0506438	0.033541	-0.0442782	0.836215	0.632973	3.39024e-06	-0.0323161	0.0107248	0.339816	0.0206236	0.360558	0.178243	1.79337	1.47366e-44	gi|641294523|emb|CBMM010086377,1| Nicotiana benthamiana WGS project CBMM00000000 data, contig Ni_ben_LEAF_contig_86732, whole genome shotgun sequence : gi|460465808|gb|GACN01006527,1| TSA: Gerbera hybrid cultivar CL2435,Contig1_P1 mRNA sequence
		>nbt-miR169b	TGGCAAGCATCTTTGGCGACT	21	0.0498889	0.641047	0.559084	0.247747	0.840343	0.0486617	0.661277	0.56025	1.81558	6.02142e-09	0.903038	0.0855274	3.07039	3.59139e-23	nta-MIR169t MI0021375 Nicotiana tabacum miR169t stem-loop
		>nbt-miRN33	TACAGTAACGGTAGCTGCACC	21	0.0450879	0.757724	-0.843881	0.548628	-0.155278	0.764542	-1.16993	0.0990257	-0.544321	0.63097	0.500074	0.701648	1.22239	0.138313	gi|641363062|emb|CBMM010023803,1| Nicotiana benthamiana WGS project CBMM00000000 data, contig Ni_ben_LEAF_contig_23866, whole genome shotgun sequence : tr|M0ZJX7|M0ZJX7_SOLTU Uncharacterized protein OS=Solanum tuberosum GN=PGSC0003DMG400000886 PE=4 SV=1
		>Nb_miR1919	TGTCGCAGATGACTTTCGCCC	21	0.0330151	0.382374	0.566139	0.0410168	1.29884	1.84e-08	-0.210567	0.112648	0.793549	0.00342918	0.459432	0.370807	2.10775	4.34e-17	nta-MIR1919 MI0021416 Nicotiana tabacum miR1919 stem-loop
		>Nbe-miR403	TTAGATTCACGCACAAACTCG	21	0.0239392	1.61228e-27	0.367317	1.5268e-42	0.528045	1.59604e-43	0.5105	4.50335e-08	0.484658	3.87079e-51	0.649652	1.00866e-57	2.06962	0	aly-MIR403b MI0026014 Arabidopsis lyrata miR403b stem-loop #or# har-MIR403a MI0022259 Helianthus argophyllus miR403a stem-loop #or# hpe-MIR403a MI0022260 Helianthus petiolaris miR403a stem-loop #or# htu-MIR403e MI0022258 Helianthus tuberosus miR403e stem-loop #or# mdm-MIR403a MI0023115 Malus domestica miR403a stem-loop #or# mdm-MIR403b MI0023116 Malus domestica miR403b stem-loop #or# mes-MIR403a …
		>Nbe-miR5303,3	AAAATGTAGCCGGATACGTGT	21	0.0159415	0.637842	0.54201	0.317759	1.47953	0.000142047	0.278976	0.950146	1.11103	0.0145004	1.301	0.0054564	2.95358	3.94845e-17	nta-MIR5303a MI0021451 Nicotiana tabacum miR5303a stem-loop #or# nta-MIR5303b MI0021452 Nicotiana tabacum miR5303b stem-loop #or# nta-MIR5303c MI0021460 Nicotiana tabacum miR5303c stem-loop
		>nbt-miRN63*	GTGCAAAGGTTTCCTTTAGTT	21	0.0159415	0.862865	-0.358454	0.917788	0.870717	0.437139	0.485427	0.935177	0.748461	0.622455	0.9855	0.513321	1.48543	0.236416	gi|641319676|emb|CBMM010067189,1| Nicotiana benthamiana WGS project CBMM00000000 data, contig Ni_ben_LEAF_contig_67422, whole genome shotgun sequence : tr|B3VNV9|B3VNV9_TOBAC NBS-coding resistance gene protein (Fragment) OS=Nicotiana tabacum GN=NBS334_N11 PE=4 SV=1
		>nbt-miR6147	GTGGGTATTGAAGATGTTATG	21	-0.00737953	0.226627	-0.481311	0.33355	1.09364	1.6469e-07	0.182591	0.67214	0.896252	2.3536e-05	0.304153	0.661125	1.9386	5.29335e-18	nta-MIR6147 MI0021426 Nicotiana tabacum miR6147 stem-loop
		>nbt-miR397a*	CATCTACGCTGCACTCAATCA	21	-0.00758118	0.411527	1.15839	1.15306e-05	0.322706	0.484518	-0.00302769	0.456702	-2.46489	1.41026e-06	0.694985	0.116163	-0.505528	0.063836	nta-MIR397 MI0021401 Nicotiana tabacum miR397 stem-loop
		>Nbe-miR33	TGAGTTCGTGGAAATCACCTGC	22	0.324064	0.917155	0.0863309	0.617261	0.643306	0.00422462	0.238334	0.776093	0.226509	0.456809	1.08859	1.09858e-07	2.16725	1.11429e-30	no hit
		>nbt-miRN8	GGGGCAACCTGAGATCATATG	21	-0.00835137	0.103333	1.06592	1.36066e-13	-0.387641	0.0246828	-0.563267	4.82335e-06	-1.87447	2.80165e-13	1.13281	7.38046e-11	-2.58496	3.16776e-18	gi|641323682|emb|CBMM010063183,1| Nicotiana benthamiana WGS project CBMM00000000 data, contig Ni_ben_LEAF_contig_63396, whole genome shotgun sequence
		>Nbe-miR135	GGGGCAACCTGAGATCACATAT	22	0.115477	0.754999	1.25298	0.00316756	0.36257	0.591212	0.222392	0.893462	-2.73697	0.00148643	0.722466	0.304891	-0.36257	0.29563	nta-MIR398 MI0021402 Nicotiana tabacum miR398 stem-loop
		>nbt-miRN52*	TTGTCGAGAAGTCACATGGAC	21	-0.0100537	0.794973	0.378512	0.745529	0.36257	0.765415	-0.555215	0.497752	0.0703893	0.962457	0.459432	0.809711	1.54432	0.112159	no hit
		>Nbe-miR50	ATACTTAGATAAAGTTGAGTGACT	24	0.380768	0.986862	0.752326	0.00341146	-6.9571	2.01144e-15	0.215603	0.783647	0.636849	0.0335782	0.976441	0.00111012	-2.92735	1.31985e-09	gi|641298567|emb|CBMM010082333,1| Nicotiana benthamiana WGS project CBMM00000000 data, contig Ni_ben_LEAF_contig_82659, whole genome shotgun sequence #or# gi|641314368|emb|CBMM010072497,1| Nicotiana benthamiana WGS project CBMM00000000 data, contig Ni_ben_LEAF_contig_72764, whole genome shotgun sequence
		>nbt-miRN63	TAAGGGTAAACCTTTGCACTTT	22	-0.151104	2.1577e-11	0.726576	3.46053e-29	0.485547	2.80754e-07	0.20324	0.205805	0.235213	0.0131284	0.912156	1.14255e-28	1.77484	1.652e-101	gi|641319676|emb|CBMM010067189,1| Nicotiana benthamiana WGS project CBMM00000000 data, contig Ni_ben_LEAF_contig_67422, whole genome shotgun sequence : tr|B3VNV9|B3VNV9_TOBAC NBS-coding resistance gene protein (Fragment) OS=Nicotiana tabacum GN=NBS334_N11 PE=4 SV=1
		>nbt-miR390b	AAGCTCAGGAGGGATAGCACC	21	-0.0144531	0.000953206	0.392252	2.7035e-05	1.20125	1.8352e-38	-0.0420232	0.00135835	0.888831	1.17324e-21	0.826749	1.58032e-12	3.01189	5.5123e-300	nta-MIR390a MI0021391 Nicotiana tabacum miR390a stem-loop
		>Nbe-miR131	GGATCCCTTGAAGGAAAAGAC	21	-0.0181059	2.7666e-05	0.124283	0.0734171	0.58356	4.11929e-09	-0.0524674	3.67148e-05	0.522794	1.72719e-09	0.237039	0.523913	1.19515	8.79442e-25	gi|641293218|emb|CBMM010087682,1| Nicotiana benthamiana WGS project CBMM00000000 data, contig Ni_ben_LEAF_contig_88047, whole genome shotgun sequence #or# gi|641295589|emb|CBMM010085311,1| Nicotiana benthamiana WGS project CBMM00000000 data, contig Ni_ben_LEAF_contig_85660, whole genome shotgun sequence
		>Nbe-miR95	TGTGAAGAGAACTCATTTGAT	21	-0.0297413	3.19009e-05	0.330506	3.16647e-05	0.28165	0.0425215	0.482509	0.199504	0.286451	0.00758695	1.04264	7.0485e-31	1.97709	1.3236e-105	gi|641302553|emb|CBMM010078347,1| Nicotiana benthamiana WGS project CBMM00000000 data, contig Ni_ben_LEAF_contig_78652, whole genome shotgun sequence
		>Nbe-miR827,1	TTAGATGAACATCAACAAACA	21	-0.0324055	7.33389e-20	0.128114	3.80086e-05	0.904	8.21687e-92	0.603902	1.15131e-10	0.525951	3.555e-33	0.896303	1.14346e-76	2.46698	0	nta-MIR827 MI0021415 Nicotiana tabacum miR827 stem-loop
		>nbt-miRN60*	ATAACGGACCATAAAATTAAG	21	-0.0544478	0.634293	0.530515	0.437679	0.192645	0.874872	0.111361	0.80571	1.41504	0.00385841	0.722466	0.390832	1.95936	0.000488063	gi|641351220|emb|CBMM010035645,1| Nicotiana benthamiana WGS project CBMM00000000 data, contig Ni_ben_LEAF_contig_35744, whole genome shotgun sequence : tr|M0ZTY1|M0ZTY1_SOLTU Uncharacterized protein OS=Solanum tuberosum GN=PGSC0003DMG400003106 PE=4 SV=1
		>Nbe-miR6151,3	TGAGTGTGAGGCGTTGGATCG	21	-0.0544478	0.799308	1.37851	0.169016	1.69515	0.0292704	0.222392	0.949465	1.37851	0.166396	0.874469	0.543823	2.72489	0.000822178	nta-MIR6151g MI0021438 Nicotiana tabacum miR6151g stem-loop #or# nta-MIR6151h MI0021439 Nicotiana tabacum miR6151h stem-loop #or# nta-MIR6151i MI0021440 Nicotiana tabacum miR6151i stem-loop
		>Nbe-miR25	TTGCATAACATGTCAGTCAAC	21	-0.0544478	0.575129	-0.118988	0.987709	0.929611	0.0449377	0.13993	0.804105	0.847997	0.110805	1.22497	0.0140289	1.68182	0.00151442	gi|641316302|emb|CBMM010070563,1| Nicotiana benthamiana WGS project CBMM00000000 data, contig Ni_ben_LEAF_contig_70820, whole genome shotgun sequence
		>Nbe-miR58	TGGTGAAGTCTACGGATTTGG	21	-0.0544478	0.67064	0.172061	0.820618	0.986194	0.0883166	-0.569021	0.295984	0.678072	0.383796	0.230613	0.936481	1.40296	0.061059	no hit
		>nbt-miRN19	TATCTGAGCGGCGTTGCAGAT	21	-0.0544478	0.361393	-0.0844604	0.977182	-0.392317	0.208669	-1.035	0.000481842	-0.55141	0.281042	-0.0754902	0.663076	0.797895	0.155974	no hit
		>Nbe-miR20	AAATGGTTAGCTGATTTTGAC	21	-0.058853	0.0463233	0.220632	0.201312	0.412522	0.061678	0.0414291	0.19858	0.467725	0.0179649	0.92461	8.46815e-07	2.08884	2.2053e-37	gi|641319545|emb|CBMM010067320,1| Nicotiana benthamiana WGS project CBMM00000000 data, contig Ni_ben_LEAF_contig_67555, whole genome shotgun sequence
		>Nbe-miR2111	TAATCTACATCCTGAGGTTT	20	-1.26595	0.0016625	0.61952	0.167497	0.192645	0.818597	0.147625	0.776661	0.0766213	0.916732	0.222392	0.908338	1.60426	0.000482554	aly-MIR2111c MI0026013 Arabidopsis lyrata miR2111c stem-loop #or# cme-MIR2111a MI0023259 Cucumis melo miR2111a stem-loop #or# cme-MIR2111b MI0023273 Cucumis melo miR2111b stem-loop #or# mdm-MIR2111b MI0023119 Malus domestica miR2111b stem-loop #or# mes-MIR2111a MI0024348 Manihot esculenta miR2111a stem-loop #or# mes-MIR2111b MI0024349 Manihot esculenta miR2111b stem-loop #or# ppe-MIR2111a MI00261…
		>nbt-miR6147*	TGACATCTTCAAAACCCACTA	21	-0.0685949	1.05737e-62	0.25579	1.4196e-34	0.691642	1.8976e-125	0.452957	2.99971e-05	0.696787	3.1798e-164	0.725899	5.0322e-115	2.09448	0	nta-MIR6147 MI0021426 Nicotiana tabacum miR6147 stem-loop
		>nbt-miRN70	TTTGCGGGTGTATTTTTCGGA	21	-0.0735566	0.603868	-0.284453	0.8812	0.645157	0.281746	-1.80314	0.00598557	0.658963	0.338315	-3.11042	0.00101073	0.296393	0.997065	gi|641380636|emb|CBMM010006229,1| Nicotiana benthamiana WGS project CBMM00000000 data, contig Ni_ben_LEAF_contig_6240, whole genome shotgun sequence : sp|Q8LGG8|USPAL_ARATH Universal stress protein A-like protein OS=Arabidopsis thaliana GN=At3g01520 PE=1 SV=2
		>nbt-miR167f*	AGGTCATCTAGCAGCTTCAAT	21	-0.0840542	0.0343674	-0.136062	0.941217	0.86507	7.20766e-07	0.173483	0.536694	1.0018	5.48731e-11	0.275007	0.643518	2.06034	5.43382e-35	nta-MIR167a MI0021347 Nicotiana tabacum miR167a stem-loop #or# nta-MIR167b MI0021348 Nicotiana tabacum miR167b stem-loop #or# nta-MIR167c MI0021349 Nicotiana tabacum miR167c stem-loop
		>nbt-miR5225	ACGCAGGAGAGATGATGCTGGA	22	-0.122563	0.0814048	0.101402	0.614637	1.34535	6.72883e-13	0.130838	0.536716	-0.357377	0.32307	1.13048	2.5622e-07	2.67032	2.63675e-50	sly-MIR4376 MI0019258 Solanum lycopersicum miR4376 stem-loop #or# stu-MIR4376 MI0025950 Solanum tuberosum miR4376 stem-loop
		>Nbe-miR169,1	TGTAGCCAAGGATGACTTGCCC	22	-0.214912	0.021355	-0.22556	0.792922	0.242398	0.502068	0.126468	0.494171	0.715547	0.000706238	0.552541	0.0945156	1.88136	4.32678e-19	nta-MIR169t MI0021375 Nicotiana tabacum miR169t stem-loop
		>Nbe-miR8	TACGTGGCACTGATATTTGATGAG	24	-0.399096	0.320688	0.304511	0.665264	-5.12928	5.06315e-05	0.122857	0.806054	-0.736966	0.411402	0.137504	1	-4.09954	0.000676032	gi|641321749|emb|CBMM010065116,1| Nicotiana benthamiana WGS project CBMM00000000 data, contig Ni_ben_LEAF_contig_65337, whole genome shotgun sequence : sp|Q8S944|DRP3A_ARATH Dynamin-related protein 3A OS=Arabidopsis thaliana GN=DRP3A PE=1 SV=2
		>Nbe-miR18	TCCAGTAAAATTTGCGGGTGTA	22	-0.331982	0.561159	-2.94342	0.0927335	0.455679	0.64375	0.122857	0.868572	-4.05889	0.0251096	-3.18442	0.0234598	-2.09954	0.0686764	gi|641385697|emb|CBMM010001168,1| Nicotiana benthamiana WGS project CBMM00000000 data, contig Ni_ben_LEAF_contig_1171, whole genome shotgun sequence
		>Nbe-miR137	TGTGGTTAACAGGTAAAGAAG	21	-0.0950898	0.494723	-0.376376	0.776784	0.759686	0.101837	0.167945	0.827639	0.967579	0.0370597	0.470079	0.612999	1.92694	2.26422e-05	gi|641356515|emb|CBMM010030350,1| Nicotiana benthamiana WGS project CBMM00000000 data, contig Ni_ben_LEAF_contig_30433, whole genome shotgun sequence : tr|M1DNA9|M1DNA9_SOLTU Uncharacterized protein OS=Solanum tuberosum GN=PGSC0003DMG400041314 PE=4 SV=1 #or# gi|641356516|emb|CBMM010030349,1| Nicotiana benthamiana WGS project CBMM00000000 data, contig Ni_ben_LEAF_contig_30432, whole genome shotgun…
		>nbt-miR162b	TCGATAAACCTCTGCATCCAG	21	-0.0959196	4.30806e-24	0.402759	6.31622e-25	0.675231	9.96279e-41	-0.00322998	1.12278e-12	0.523775	2.4418e-30	0.360769	7.03858e-05	1.62168	4.3714e-199	nta-MIR162a MI0021334 Nicotiana tabacum miR162a stem-loop #or# nta-MIR162b MI0021335 Nicotiana tabacum miR162b stem-loop
		>nbt-miR482a*	TTTCCAATTCCACCCATTCCTA	22	-0.322674	5.615e-206	0.209234	7.89838e-37	0.647341	6.442e-152	0.117957	1.40397e-22	0.331704	5.73255e-48	0.416337	2.88e-31	1.85116	0	nta-MIR482a MI0020247 Nicotiana tabacum miR482a stem-loop #or# nta-MIR482c MI0021417 Nicotiana tabacum miR482c stem-loop
		>nbt-miR166l*	AGAATGTTGTCTGGTTCGAGG	21	-0.0960269	0.354047	0.167008	0.671533	0.566103	0.154146	-0.36257	0.127137	0.358192	0.469941	0.0356239	0.85464	1.6456	1.99438e-05	nta-MIR166g MI0021345 Nicotiana tabacum miR166g stem-loop
		>nbt-miRN13a*	TTAATGCTAGTTTTGGATCCG	21	-0.10623	1.80773e-15	0.172061	0.00027515	0.602123	5.15017e-19	-0.0650149	9.55461e-11	0.646281	1.11498e-29	0.321336	0.0210319	2.12484	8.9704e-280	gi|641336013|emb|CBMM010050852,1| Nicotiana benthamiana WGS project CBMM00000000 data, contig Ni_ben_LEAF_contig_51008, whole genome shotgun sequence
		>Nbe-miR96	TTTGGGCCATGAAATGATATT	21	-0.106915	0.755231	0.156119	0.887325	-0.292782	0.744502	-0.169925	0.733575	1.70361	0.0336614	0.500074	0.796654	2.5025	0.00166879	gi|641310497|emb|CBMM010076368,1| Nicotiana benthamiana WGS project CBMM00000000 data, contig Ni_ben_LEAF_contig_76663, whole genome shotgun sequence : tr|M1BT70|M1BT70_SOLTU Uncharacterized protein OS=Solanum tuberosum GN=PGSC0003DMG400020312 PE=4 SV=1
		>Nbe-miR171,1	TATTGGCCTGGTTCACTCAGA	21	-0.142675	3.38589e-06	0.20815	0.0306597	0.702319	4.03443e-10	-0.0525681	0.00101595	0.587057	1.38423e-08	0.270873	0.434235	1.51253	1.81232e-35	nta-MIR171c MI0021378 Nicotiana tabacum miR171c stem-loop
		>nbt-miR6149	TTGATACGCACCTGAATCGGC	21	-0.145453	0	0.422455	0	0.75643	0	0.173592	1.54099e-71	0.52222	0	0.482844	1.1528e-281	2.19172	0	nta-MIR6149a MI0021429 Nicotiana tabacum miR6149a stem-loop #or# nta-MIR6149b MI0021430 Nicotiana tabacum miR6149b stem-loop
		>nbt-miR162a*	GGAGGCAGCGGTTCATCGATC	21	-0.147557	0.801679	0.70044	0.678788	0.192645	0.933122	-1.36257	0.401386	1.26303	0.351606	0.944858	0.593077	1.80735	0.153769	nta-MIR162a MI0021334 Nicotiana tabacum miR162a stem-loop #or# nta-MIR162b MI0021335 Nicotiana tabacum miR162b stem-loop
		>nbt-miR6019b	TACAGGTGACTTGTAAATGTTT	22	-0.253587	6.44064e-36	0.177619	3.32103e-06	0.138432	0.361446	0.0600795	1.59119e-07	0.0439817	0.571505	0.818625	2.73567e-48	1.658	1.9079e-186	nta-MIR6019a MI0020232 Nicotiana tabacum miR6019a stem-loop #or# nta-MIR6019b MI0020234 Nicotiana tabacum miR6019b stem-loop
		>nbt-miR156e	TTGACAGAAGATAGAGAGCAC	21	-0.164027	3.04819e-24	0.587754	4.8524e-39	0.536245	5.85717e-18	-0.318412	2.30866e-33	1.09414	8.4625e-125	0.812526	2.60387e-42	1.21555	3.27996e-65	nta-MIR156g MI0021325 Nicotiana tabacum miR156g stem-loop #or# nta-MIR156h MI0021326 Nicotiana tabacum miR156h stem-loop #or# nta-MIR156i MI0021327 Nicotiana tabacum miR156i stem-loop #or# nta-MIR156j MI0021328 Nicotiana tabacum miR156j stem-loop
		>Nb_miR477	CCTCTCCCTCAAGGGCTTCTC	21	-0.169925	0.602687	0.137504	0.855873	0.399096	0.657622	0.794971	0.589835	2.36995	5.14e-08	0.524527	0.686052	2.69188	5.39e-07	nta-MIR477b MI0021412 Nicotiana tabacum miR477b stem-loop
		>Nbe-miR11	TGTTATACAGAGAAACCGCGGT	22	-0.0282955	0.131392	0.967379	8.46348e-09	0.717736	0.000856067	0.0168435	0.23708	0.375802	0.141653	0.394661	0.356008	2.27988	1.07248e-36	stu-MIR7122 MI0025869 Solanum tuberosum miR7122 stem-loop
		>Nbe-miR70	ACAAGTTGGAGTGAATTATACTGA	24	-0.00651331	0.313871	-0.216232	0.850804	-6.01681	1.10793e-16	0.0129391	0.385673	0.162105	0.718798	0.527963	0.233994	-3.98706	4.47458e-12	no hit
		>nbt-miR156j	TTGACAGAAGATAGAGAGCA	20	-0.0267028	0.178043	0.335867	0.153501	0.625086	0.0112314	0.00621183	0.277718	0.916384	7.03042e-06	0.698931	0.0190261	1.04369	0.00153098	nta-MIR156g MI0021325 Nicotiana tabacum miR156g stem-loop #or# nta-MIR156h MI0021326 Nicotiana tabacum miR156h stem-loop #or# nta-MIR156i MI0021327 Nicotiana tabacum miR156i stem-loop #or# nta-MIR156j MI0021328 Nicotiana tabacum miR156j stem-loop
		>nbt-miR166t*	AATGAAGACTGATCCAAGATC	21	-0.169925	0.427417	0.0703893	0.859868	-0.259867	0.538687	0.609416	0.675528	1.11718	0.0114629	2.09528	4.69379e-10	2.73141	5.99848e-14	bdi-MIR166f MI0018083 Brachypodium distachyon miR166f stem-loop #or# lus-MIR166e MI0021237 Linum usitatissimum miR166e stem-loop #or# lus-MIR166f MI0021241 Linum usitatissimum miR166f stem-loop #or# osa-MIR166g MI0001142 Oryza sativa miR166g stem-loop #or# ptc-MIR166n MI0002231 Populus trichocarpa miR166n stem-loop #or# ptc-MIR166o MI0002232 Populus trichocarpa miR166o stem-loop #or# sbi-MIR166k …
		>nbt-miRN27	TTTTGAATTTTGGGGTAGGTC	21	-0.183346	4.70564e-06	0.199309	0.0615908	-0.143741	0.0924968	-0.460345	4.21178e-11	0.643758	6.45808e-09	0.304228	0.336446	1.27882	2.55815e-18	gi|641288599|emb|CBMM010092301,1| Nicotiana benthamiana WGS project CBMM00000000 data, contig Ni_ben_LEAF_contig_92696, whole genome shotgun sequence
		>nbt-miR167d*	GATCATGTGGCAGCATCACC	20	-0.36995	0.117093	0.686634	0.0661907	1.32389	1.66519e-05	-4.44089e-16	0.521179	0.936806	0.0083625	0.237039	0.8895	2.76081	5.35696e-23	nta-MIR167e MI0021351 Nicotiana tabacum miR167e stem-loop
		>Nbe-miR55	TCTAGGTCTTTGTTGAGCAAC	21	-0.184083	0.355119	0.133399	0.773168	0.584963	0.210222	0.392317	0.94113	0.169925	0.815491	0.78136	0.156437	2.28848	5.14133e-10	gi|641282083|emb|CBMM010098817,1| Nicotiana benthamiana WGS project CBMM00000000 data, contig Ni_ben_LEAF_contig_99259, whole genome shotgun sequence : sp|P93293|M300_ARATH Uncharacterized mitochondrial protein AtMg00300 OS=Arabidopsis thaliana GN=AtMg00300 PE=4 SV=1
		>Nbe-miR396,2	TTCCACAGCTTTCTTGAACTT	21	-0.184254	9.6678e-242	0.499255	4.1297e-268	0.686182	0	0.269017	0.000545681	0.650026	0	0.739853	7.9669e-304	2.31994	0	nta-MIR396b MI0021399 Nicotiana tabacum miR396b stem-loop #or# nta-MIR396c MI0021400 Nicotiana tabacum miR396c stem-loop
		>nbt-miR166i*	GGAATGTTGTCTGGCTCGAAG	21	-0.198183	0.368862	0.564925	0.248877	1.00709	0.0142843	0.171766	0.822096	0.492516	0.396226	-0.0200378	0.816324	0.68634	0.427234	nta-MIR166b MI0021340 Nicotiana tabacum miR166b stem-loop #or# nta-MIR166f MI0021344 Nicotiana tabacum miR166f stem-loop
		>nbt-miRN31	GTAGAAATTGTTTAGAGTAGAAGA	24	-0.536599	0.200907	-0.174029	0.951019	-5.26679	1.87876e-05	-0.0146468	0.655524	0.504043	0.46358	0.722466	0.333785	-3.23704	0.000902667	gi|641316908|emb|CBMM010069957,1| Nicotiana benthamiana WGS project CBMM00000000 data, contig Ni_ben_LEAF_contig_70212, whole genome shotgun sequence #or# gi|641338985|emb|CBMM010047880,1| Nicotiana benthamiana WGS project CBMM00000000 data, contig Ni_ben_LEAF_contig_48022, whole genome shotgun sequence : sp|Q9FJ41|GDL85_ARATH GDSL esterase/lipase At5g45950 OS=Arabidopsis thaliana GN=At5g45950 PE…
		>nbt-miR171b*	TGATTGAGCCGCGCCAATATC	21	-0.200111	5.62436e-09	0.187541	0.0267414	0.48375	3.91191e-05	0.00325444	0.00231692	0.0653537	0.680562	0.804168	1.19386e-13	1.74952	2.70012e-65	nta-MIR171a MI0021376 Nicotiana tabacum miR171a stem-loop #or# nta-MIR171b MI0021377 Nicotiana tabacum miR171b stem-loop #or# nta-MIR171c MI0021378 Nicotiana tabacum miR171c stem-loop
		>nbt-miR390b*	CGCTATCCATCCTGAGTTCT	20	-0.366392	0.00329376	0.0993576	0.606266	0.503847	0.0496914	-0.0299947	0.201941	0.975752	4.59397e-07	0.501557	0.17235	1.45619	1.13732e-08	nta-MIR390a MI0021391 Nicotiana tabacum miR390a stem-loop #or# nta-MIR390b MI0021392 Nicotiana tabacum miR390b stem-loop #or# nta-MIR390c MI0021393 Nicotiana tabacum miR390c stem-loop
		>nbt-miR164b	TGGAGAAGCAGGGCACGTGCA	21	-0.203988	5.41917e-31	0.170118	6.97963e-06	0.543859	8.2763e-21	-0.508014	2.06284e-58	0.744603	1.12296e-57	0.243175	0.180058	1.61728	2.0711e-173	nta-MIR164a MI0021336 Nicotiana tabacum miR164a stem-loop #or# nta-MIR164b MI0021337 Nicotiana tabacum miR164b stem-loop
		>nbt-miRN60	TAATTTTATCGTCCATTATAC	21	-0.206451	0.640997	0.0565835	0.912588	-1.12928	0.210851	-0.225067	0.629541	1.02857	0.221195	0.815575	0.462434	2.07039	0.00540259	no hit
		>nbt-miR399c	TGCCAAAGGAGAGTTGCCCTG	21	-0.206451	0.759307	-0.943416	0.715398	0.870717	0.437139	-1.09954	0.404575	0.526069	0.743502	0.62293	0.758908	1.48543	0.236416	nta-MIR399a MI0021403 Nicotiana tabacum miR399a stem-loop #or# nta-MIR399b MI0021404 Nicotiana tabacum miR399b stem-loop #or# nta-MIR399c MI0021405 Nicotiana tabacum miR399c stem-loop #or# nta-MIR399d MI0021406 Nicotiana tabacum miR399d stem-loop #or# nta-MIR399e MI0021407 Nicotiana tabacum miR399e stem-loop #or# nta-MIR399f MI0021408 Nicotiana tabacum miR399f stem-loop #or# nta-MIR399g MI0021409…
		>nbt-miR167f	TGAAGCTGCCAGCATGATCTGG	22	-0.124617	5.46373e-61	0.377833	1.08504e-50	0.322577	1.36002e-13	-0.0468261	4.73219e-36	0.351155	2.09114e-29	0.634749	2.54452e-61	2.01255	0	nta-MIR167a MI0021347 Nicotiana tabacum miR167a stem-loop #or# nta-MIR167b MI0021348 Nicotiana tabacum miR167b stem-loop #or# nta-MIR167c MI0021349 Nicotiana tabacum miR167c stem-loop
		>nbt-miR156e*	GCTCTCTATGCTTCTGTCATC	21	-0.207317	1.2251e-15	0.457699	1.07518e-13	0.930303	4.18969e-40	-0.126633	5.57244e-10	0.452645	7.14142e-10	0.538619	1.5141e-07	0.36571	0.488251	nta-MIR156i MI0021327 Nicotiana tabacum miR156i stem-loop #or# nta-MIR156j MI0021328 Nicotiana tabacum miR156j stem-loop
		>Nbe-miR128	TTGTCAGGCTTGTGATTCTCC	21	-0.223809	3.53848e-30	0.35457	4.52794e-16	1.78865	0	-0.0875552	1.87556e-15	0.701856	2.72857e-46	0.344208	0.00163758	3.01543	0	gi|641335217|emb|CBMM010051648,1| Nicotiana benthamiana WGS project CBMM00000000 data, contig Ni_ben_LEAF_contig_51807, whole genome shotgun sequence
		>Nbe-miR13	CGACTAAGGGCTATCTCGACC	21	-0.234845	3.50672e-68	0.241052	5.11757e-19	0.586772	5.04173e-50	-0.431955	4.2462e-99	0.632339	4.59923e-80	0.132688	0.7803	2.13779	0	no hit
		>Nb_miR397	TCATTGAGTGCAGCGTTGATG	21	-0.239384	7.64e-43	-0.545522	6.51e-15	0.418547	2.96e-13	-0.451703	2.85e-64	-1.17253	6.42e-88	0.232676	0.189814	-0.691013	1.97e-54	nta-MIR397 MI0021401 Nicotiana tabacum miR397 stem-loop
		>nbt-miRN13b*	TAATGCTAGTTTTGGATCCG	20	-0.23816	0.396914	-0.23816	0.907054	-0.160992	0.68742	-0.0787771	0.572624	-0.173065	0.877613	0.471923	0.640973	1.94676	7.94228e-05	gi|641359395|emb|CBMM010027470,1| Nicotiana benthamiana WGS project CBMM00000000 data, contig Ni_ben_LEAF_contig_27540, whole genome shotgun sequence : sp|Q8L7S4|MP702_ARATH Microtubule-associated protein 70-2 OS=Arabidopsis thaliana GN=MAP70,2 PE=1 SV=1
		>nbt-miR5225*	CAGCATCATACTCCTGCATAT	21	-0.263034	0.54078	-0.152003	0.970619	0.192645	0.895839	0.329308	0.995412	-2.43741	0.0489626	0.684991	0.526861	1.76988	0.0129138	sly-MIR4376 MI0019258 Solanum lycopersicum miR4376 stem-loop #or# stu-MIR4376 MI0025950 Solanum tuberosum miR4376 stem-loop
		>nbt-miR393d*	TCCAGAGGGATCGCATTGATCC	22	-0.117184	0.305544	-0.00615223	0.899998	-0.31755	0.313829	-0.0842689	0.374262	0.541336	0.192562	0.0423463	0.858462	1.36824	0.00112118	cme-MIR393a MI0023240 Cucumis melo miR393a stem-loop #or# cme-MIR393b MI0023241 Cucumis melo miR393b stem-loop #or# cme-MIR393c MI0023242 Cucumis melo miR393c stem-loop #or# cpa-MIR393 MI0026366 Carica papaya miR393 stem-loop #or# htu-MIR393b MI0022252 Helianthus tuberosus miR393b stem-loop #or# htu-MIR393c MI0022253 Helianthus tuberosus miR393c stem-loop #or# mes-MIR393a MI0024304 Manihot escule…
		>Nbe-miR99	TGGATAGGTAAAGAGGTATAAGCT	24	0.189478	0.864679	0.300509	0.66761	-5.05528	8.30332e-05	-0.0869356	0.599905	-0.177538	0.878211	0.533432	0.6025	-3.02554	0.00283828	gi|641293113|emb|CBMM010087787,1| Nicotiana benthamiana WGS project CBMM00000000 data, contig Ni_ben_LEAF_contig_88154, whole genome shotgun sequence
		>nbt-miRN62*	ACAGTGTTTTTTGCTTGTTCCTCA	24	-0.717413	0.161595	0.130584	0.835978	-4.05528	0.000173164	-0.0869356	0.599905	0.921997	0.118608	0.413138	0.744988	-4.02554	0.000994534	gi|641320171|emb|CBMM010066694,1| Nicotiana benthamiana WGS project CBMM00000000 data, contig Ni_ben_LEAF_contig_66925, whole genome shotgun sequence
		>Nbe-miR398,2	TATATGTTCTCAGGTCGCCCC	21	-0.269098	2.32827e-27	-0.0654773	0.786874	0.23617	0.0204301	-0.782393	5.02875e-68	-1.7562	2.99278e-95	0.161194	0.922936	-2.50822	5.8618e-137	nta-MIR398 MI0021402 Nicotiana tabacum miR398 stem-loop
		>Nb_miR6153	TAGGACCATATTCACTATTTG	21	-0.271983	1.91e-13	0.30105	7.29e-05	0.233422	0.116409	-0.169317	2.33e-08	0.395442	2.02e-05	0.349782	0.0624687	1.90229	2.77e-101	nta-MIR6153 MI0021444 Nicotiana tabacum miR6153 stem-loop
		>nbt-miRN36b	TTTCTCTTTGACACAGTGCCGA	22	-0.633332	6.08292e-41	0.576585	5.87985e-21	0.669844	1.20968e-17	-0.116751	1.51419e-09	0.904313	9.71432e-45	0.532388	2.87877e-07	2.35212	3.6265e-271	gi|641332513|emb|CBMM010054352,1| Nicotiana benthamiana WGS project CBMM00000000 data, contig Ni_ben_LEAF_contig_54530, whole genome shotgun sequence : gi|406787991|gb|KA735400,1| TSA: Nicotiana benthamiana isotig06613,Nb_flower mRNA sequence
		>Nbe-miR5303,1	AAGATGTTGCCGGATTCGTGT	21	-0.27684	0.673322	0.156119	0.887325	1.19265	0.144843	0.63743	0.827297	1.54314	0.0705975	1.1375	0.306224	3.66297	4.44112e-10	no hit
		>nbt-miR169e	CAGCCAGGGATGACTTGCCG	20	-0.387023	0.169667	-0.123989	0.979037	-0.371256	0.339751	-0.128105	0.403709	-0.123989	0.88893	0.297968	0.819683	0.13493	0.754279	nta-MIR169i MI0021365 Nicotiana tabacum miR169i stem-loop #or# nta-MIR169j MI0021366 Nicotiana tabacum miR169j stem-loop #or# nta-MIR169k MI0021367 Nicotiana tabacum miR169k stem-loop #or# nta-MIR169l MI0021368 Nicotiana tabacum miR169l stem-loop #or# nta-MIR169m MI0021369 Nicotiana tabacum miR169m stem-loop #or# nta-MIR169o MI0021370 Nicotiana tabacum miR169o stem-loop #or# nta-MIR169p MI0021371…
		>nbt-miR156h	TGACAGAAGAGAGTGAGCAC	20	0.208587	0.475586	0.543208	6.70829e-05	0.433137	0.0216457	-0.133483	0.00703784	0.957785	2.90037e-13	0.593882	0.00549766	0.623947	0.0661994	nta-MIR156a MI0021319 Nicotiana tabacum miR156a stem-loop #or# nta-MIR156b MI0021320 Nicotiana tabacum miR156b stem-loop #or# nta-MIR156c MI0021321 Nicotiana tabacum miR156c stem-loop #or# nta-MIR156d MI0021322 Nicotiana tabacum miR156d stem-loop #or# nta-MIR156e MI0021323 Nicotiana tabacum miR156e stem-loop
		>nbt-miRN34*	TAATCTACATCCTGAGGTTTA	21	-0.27684	0.5113	0.571157	0.47986	0.472753	0.55747	0.584963	0.786891	1.04064	0.124252	0.974005	0.224145	2.41504	1.53299e-05	aly-MIR2111c MI0026013 Arabidopsis lyrata miR2111c stem-loop #or# cme-MIR2111a MI0023259 Cucumis melo miR2111a stem-loop #or# cme-MIR2111b MI0023273 Cucumis melo miR2111b stem-loop #or# mdm-MIR2111b MI0023119 Malus domestica miR2111b stem-loop #or# mes-MIR2111a MI0024348 Manihot esculenta miR2111a stem-loop #or# mes-MIR2111b MI0024349 Manihot esculenta miR2111b stem-loop #or# ppe-MIR2111a MI00261…
		>nbt-miR7122b	TTATACAGAGAAACCGCGGTCG	22	-0.275472	5.7368e-212	0.323661	5.67737e-84	0.649462	1.0997e-178	-0.162324	3.1838e-126	0.235303	9.94999e-28	0.139883	0.779018	1.88157	0	stu-MIR7122 MI0025869 Solanum tuberosum miR7122 stem-loop
		>nbt-miRN54	AGGCGGTTCTCCTTTGGCAAG	21	-0.288913	0.481205	-0.206451	0.949181	1.14374	0.0385631	-0.462106	0.373227	-0.321928	0.783187	-0.769387	0.315639	3.07039	7.88314e-12	bdi-MIR399b MI0018103 Brachypodium distachyon miR399b stem-loop #or# sbi-MIR399j MI0010900 Sorghum bicolor miR399j stem-loop #or# zma-MIR399a MI0001802 Zea mays miR399a stem-loop #or# zma-MIR399h MI0013234 Zea mays miR399h stem-loop
		>Nbe-miR5303,2	AAAATGTTGCCGCATGCGTGT	21	-0.292608	0.358071	0.984233	0.0448977	0.798366	0.106957	0.63743	0.663491	1.09702	0.0229865	0.658336	0.395802	2.50619	1.3878e-09	gi|641367660|emb|CBMM010019205,1| Nicotiana benthamiana WGS project CBMM00000000 data, contig Ni_ben_LEAF_contig_19252, whole genome shotgun sequence : sp|Q9C9X3|ANXD5_ARATH Annexin D5 OS=Arabidopsis thaliana GN=ANN5 PE=2 SV=2
		>nbt-miR171a	TGATTGAGCCGTGCCAATATC	21	-0.300081	1.21565e-68	0.37486	2.05353e-32	0.568067	1.17367e-38	0.0872142	2.6399e-10	0.556656	8.28178e-51	0.652546	4.53619e-43	2.08359	0	nta-MIR171a MI0021376 Nicotiana tabacum miR171a stem-loop #or# nta-MIR171c MI0021378 Nicotiana tabacum miR171c stem-loop
		>nbt-miRN4b	TTGCACTGGGTACAACTGTAAG	22	-0.0107722	2.87211e-61	0.667035	1.5719e-236	0.648329	1.1469e-135	-0.18146	3.7589e-103	0.483762	2.14428e-94	0.683546	9.7261e-124	2.02254	0	gi|641361983|emb|CBMM010024882,1| Nicotiana benthamiana WGS project CBMM00000000 data, contig Ni_ben_LEAF_contig_24945, whole genome shotgun sequence
		>Nbe-miR319,2	TTGGACTGAAGGGAGCTCCC	20	-0.965533	3.26441e-96	-0.511721	1.06785e-07	0.50253	9.51891e-13	-0.191992	9.75043e-19	0.354158	1.01382e-08	-0.0586732	0.00505422	1.22239	4.83433e-55	nta-MIR319a MI0021389 Nicotiana tabacum miR319a stem-loop #or# nta-MIR319b MI0021390 Nicotiana tabacum miR319b stem-loop
		>nbt-miR1446	TGAACTCTCTCCCTCAATGGCT	22	-1.14756	0.256996	0.185867	0.868156	0.893085	0.294859	-0.192645	0.688177	0.432959	0.756544	-0.862496	0.456134	1.92283	0.0275478	nta-MIR1446 MI0021453 Nicotiana tabacum miR1446 stem-loop
		>nbt-miR159	TTTGGATTGAAGGGAGCTCTA	21	-0.306836	0	0.316627	0	0.703477	0	-0.0260625	0	0.688447	0	0.323599	7.3442e-133	2.16778	0	nta-MIR159 MI0021329 Nicotiana tabacum miR159 stem-loop
		>Nbe-miR94	TTACCCGATCCTGGCATACCA	21	-0.312149	1.78898e-18	0.338378	3.81549e-07	0.52522	1.09273e-08	-0.0795548	3.48326e-07	0.75748	2.75851e-26	0.168825	0.893733	2.3365	1.4202e-233	nta-MIR6025a MI0020253 Nicotiana tabacum miR6025a stem-loop
		>nbt-miR397c	ATTGAGTGCAGCGTTGATGAA	21	-0.315584	4.62806e-39	-0.484762	2.18673e-08	0.153169	0.258845	-0.650705	1.09409e-69	-1.541	3.0461e-99	0.00113927	0.0315915	-0.746601	4.08969e-44	nta-MIR397 MI0021401 Nicotiana tabacum miR397 stem-loop
		>nbt-miRN8*	CATATGTTCTCAGGTCGCCCC	21	-0.325721	1.85101e-11	0.772862	9.93658e-20	0.139082	0.654051	-0.551933	9.66403e-17	-1.3653	8.32349e-24	0.621521	4.18651e-06	-1.44716	5.16159e-28	nta-MIR398 MI0021402 Nicotiana tabacum miR398 stem-loop
		>Nbe-miR41	TAGATAGAATTAATCGAGGTG	21	-0.340202	0.215655	-0.0979264	1	0.321928	0.600262	-0.555215	0.100576	-0.213404	0.793133	-0.00451548	0.825515	2.30986	2.73996e-10	gi|641301737|emb|CBMM010079163,1| Nicotiana benthamiana WGS project CBMM00000000 data, contig Ni_ben_LEAF_contig_79473, whole genome shotgun sequence
		>nbt-miRN6	CATTGGGTATGTTACGGATCAT	22	-0.345473	1.15105e-19	0.384569	1.20742e-08	0.778282	5.09313e-22	-0.205517	2.19541e-11	0.670973	1.20921e-19	0.363649	0.0238596	2.49031	1.0809e-278	no hit
		>Nbe-miR6020	AAATGTTCTTCGAGTATCTTC	21	-0.372951	6.17797e-39	0.854504	1.74621e-73	-0.115634	0.00368693	0.400704	0.431139	1.1719	1.4974e-130	1.79902	0	2.54278	0	nta-MIR6020b MI0020235 Nicotiana tabacum miR6020b stem-loop
		>Nbe-miR156	TAAGAGGAAACTTGCGTTTTG	21	-0.377227	0.00314816	0.174153	0.432811	0.604276	0.0134513	-0.0136749	0.22987	0.773519	0.000307629	0.34032	0.543838	1.9291	3.76729e-19	gi|641371032|emb|CBMM010015833,1| Nicotiana benthamiana WGS project CBMM00000000 data, contig Ni_ben_LEAF_contig_15872, whole genome shotgun sequence : gi|326723411|gb|JI378812,1| TSA: Petunia integrifolia subsp, inflata PETIN049907:Contig1 mRNA sequence #or# gi|641375457|emb|CBMM010011408,1| Nicotiana benthamiana WGS project CBMM00000000 data, contig Ni_ben_LEAF_contig_11435, whole genome shotgu…
		>nbt-miR156a*	GCTCTCTATGCTTCCGTCATC	21	-0.399096	0.0393365	-0.280451	0.777954	1.05394	0.000139396	-1.14018	3.16578e-05	1.29866	1.02178e-07	-0.52146	0.091257	1.3599	0.000229247	nta-MIR156g MI0021325 Nicotiana tabacum miR156g stem-loop
		>Nb_miR319	TTGGACTGAAGGGAGCTCCCT	21	-0.412278	9.25e-29	-0.430465	0.000825434	0.706732	1.36e-21	0.241715	0.357987	0.601082	2.89e-19	0.0930587	0.623845	1.41483	2.83e-62	nta-MIR319a MI0021389 Nicotiana tabacum miR319a stem-loop #or# nta-MIR319b MI0021390 Nicotiana tabacum miR319b stem-loop
		>nbt-miRN22	TCAACTAGGATCCATTTTGAC	21	-0.417255	5.36125e-07	0.628188	1.82338e-06	0.659913	5.28365e-05	-0.0906983	0.0156473	0.615225	3.97547e-05	0.425801	0.129416	1.96069	9.26193e-41	gi|641322104|emb|CBMM010064761,1| Nicotiana benthamiana WGS project CBMM00000000 data, contig Ni_ben_LEAF_contig_64981, whole genome shotgun sequence : tr|M1BDZ5|M1BDZ5_SOLTU E3 ubiquitin-protein ligase OS=Solanum tuberosum GN=PGSC0003DMG401016693 PE=3 SV=1 #or# gi|641325311|emb|CBMM010061554,1| Nicotiana benthamiana WGS project CBMM00000000 data, contig Ni_ben_LEAF_contig_61762, whole genome sho…
		>Nbe-miR6155,2	TAAGGTTGCCTTGCTCTTGCA	21	-0.426815	1.2891e-35	0.198571	0.000105604	0.556718	2.60206e-14	-0.350441	4.12692e-26	0.154869	0.0627763	0.103266	0.663036	1.90923	5.2052e-184	nta-MIR6155 MI0021447 Nicotiana tabacum miR6155 stem-loop
		>nbt-miRN39*	TTCAGCTATCCACAACCATATC	22	-0.697754	0.000192553	0.230413	0.405208	0.478949	0.110813	-0.277179	0.0480141	0.348426	0.302631	0.222895	0.877342	1.37264	8.8023e-06	gi|641342478|emb|CBMM010044387,1| Nicotiana benthamiana WGS project CBMM00000000 data, contig Ni_ben_LEAF_contig_44518, whole genome shotgun sequence
		>nbt-miRN18	TTTCACGCTGGCACGATACCGA	22	-0.337695	3.74827e-06	0.636309	5.13121e-07	0.476438	0.00684392	-0.295171	6.4212e-05	0.046901	0.85551	0.308822	0.443798	1.80735	8.32419e-34	gi|641283618|emb|CBMM010097282,1| Nicotiana benthamiana WGS project CBMM00000000 data, contig Ni_ben_LEAF_contig_97715, whole genome shotgun sequence
		>nbt-miR168d*	CCCGCCTTGCATCAACTGAAT	21	-0.443627	1.56281e-32	0.296411	1.99148e-07	0.704145	1.37857e-22	-0.198797	1.12167e-14	0.912038	9.45629e-52	0.24398	0.344652	2.28692	8.0341e-282	nta-MIR168a MI0021352 Nicotiana tabacum miR168a stem-loop #or# nta-MIR168b MI0021353 Nicotiana tabacum miR168b stem-loop #or# nta-MIR168c MI0021354 Nicotiana tabacum miR168c stem-loop #or# nta-MIR168d MI0021355 Nicotiana tabacum miR168d stem-loop #or# nta-MIR168e MI0021356 Nicotiana tabacum miR168e stem-loop
		>Nbe-miR319,1	TTGGACTGAAGGGAGCTCCTT	21	-0.467731	6.84953e-30	-0.361968	0.0180774	0.292649	0.00833835	-0.203214	5.0231e-13	-0.00210766	0.973028	0.172185	0.884225	0.912263	6.63177e-15	nta-MIR319a MI0021389 Nicotiana tabacum miR319a stem-loop #or# nta-MIR319b MI0021390 Nicotiana tabacum miR319b stem-loop
		>nbt-miR479a*	TGAGCCGAACCAATATCATTC	21	-0.469485	0.643985	-1.94342	0.435526	0.455679	0.753966	1.40296	0.326972	2.40054	0.00193246	0.400538	0.886501	2.90046	0.000722664	nta-MIR479b MI0021414 Nicotiana tabacum miR479b stem-loop
		>nbt-miRN23	TTGCAGCATGAATCGTTGACCG	22	-0.5764	0.000915545	-0.313366	0.676408	0.0857299	0.98694	-0.345497	0.0238101	0.409876	0.197309	0.374543	0.520331	1.61143	4.09488e-09	gi|641362924|emb|CBMM010023941,1| Nicotiana benthamiana WGS project CBMM00000000 data, contig Ni_ben_LEAF_contig_24004, whole genome shotgun sequence
		>nbt-miR162b*	GGAGGCAGCGGTTTATCGATC	21	-0.469485	0.73693	1.11548	0.51958	1.77761	0.102352	1.22239	0.589252	1	0.589244	-0.447459	0.807807	2.44478	0.0498315	nta-MIR162a MI0021334 Nicotiana tabacum miR162a stem-loop #or# nta-MIR162b MI0021335 Nicotiana tabacum miR162b stem-loop
		>nbt-miR167c*	GATCATGTGGCAGTATCACC	20	0.111059	0.411327	0.867715	3.16646e-06	0.728242	0.00143764	-0.36257	0.00579014	1.35283	2.74629e-15	1.07668	8.08896e-07	2.77614	3.21097e-60	ahy-MIR167 MI0015337 Arachis hypogaea miR167 stem-loop #or# gma-MIR167e MI0010725 Glycine max miR167e stem-loop #or# gma-MIR167f MI0010726 Glycine max miR167f stem-loop #or# lja-MIR167b MI0024375 Lotus japonicus miR167b stem-loop #or# ppe-MIR167d MI0026081 Prunus persica miR167d stem-loop #or# rco-MIR167b MI0013392 Ricinus communis miR167b stem-loop #or# rco-MIR167c MI0013393 Ricinus communis miR…
		>nbt-miR171e	CGATGTTGGTGAGGTTCAATC	21	-0.469485	0.42577	-0.0365259	0.966564	1.13124	0.0699739	0.752907	0.650973	0.847997	0.30185	0.459432	0.762962	1.72489	0.021434	nta-MIR171b MI0021377 Nicotiana tabacum miR171b stem-loop
		>nbt-miRN17*	TTTCCTATGCCACCCATTCCTG	22	-0.541965	8.58985e-19	0.110972	0.168313	0.674395	5.9924e-10	-0.365787	2.13991e-11	0.521241	2.94332e-07	0.286934	0.336004	1.80199	3.7649e-65	nta-MIR482a MI0020247 Nicotiana tabacum miR482a stem-loop #or# nta-MIR482c MI0021417 Nicotiana tabacum miR482c stem-loop
		>nbt-miR166t	TCGGACCAGGCTTCATTCC	19	-0.572385	3.75306e-12	0.281214	0.0251989	0.650175	6.36682e-06	-0.373062	3.66169e-07	0.507657	0.000226933	0.100441	0.834722	2.02076	9.99557e-57	nta-MIR166a MI0021339 Nicotiana tabacum miR166a stem-loop #or# nta-MIR166b MI0021340 Nicotiana tabacum miR166b stem-loop #or# nta-MIR166c MI0021341 Nicotiana tabacum miR166c stem-loop #or# nta-MIR166d MI0021342 Nicotiana tabacum miR166d stem-loop #or# nta-MIR166e MI0021343 Nicotiana tabacum miR166e stem-loop #or# nta-MIR166f MI0021344 Nicotiana tabacum miR166f stem-loop #or# nta-MIR166g MI0021345…
		>Nbe-miR18	TACACCCGCAAATTTTACTGGA	22	0.347651	0.97246	-0.511305	0.42963	0.844722	0.00362815	-0.385654	0.0454698	-0.356694	0.470323	-3.03242	5.10734e-11	-0.50696	0.045283	gi|641385697|emb|CBMM010001168,1| Nicotiana benthamiana WGS project CBMM00000000 data, contig Ni_ben_LEAF_contig_1171, whole genome shotgun sequence
		>nbt-miR160d	GCGTATGAGGAGCCAAGCATA	21	-0.469485	0.142665	0.0681715	0.846642	1.21573	0.00115077	-0.731804	0.0518567	-0.0473057	0.963045	-0.0618053	0.758047	1.85316	1.8328e-05	nta-MIR160a MI0021330 Nicotiana tabacum miR160a stem-loop #or# nta-MIR160b MI0021331 Nicotiana tabacum miR160b stem-loop
		>nbt-miRN48*	AATCCACGCCCTCCATTTGTC	21	-0.469485	0.510331	-0.206451	0.956482	0.0227201	0.947287	-0.532495	0.476409	-1.32193	0.354842	-0.225067	0.7815	0.63743	0.712162	gi|641354122|emb|CBMM010032743,1| Nicotiana benthamiana WGS project CBMM00000000 data, contig Ni_ben_LEAF_contig_32833, whole genome shotgun sequence : gi|698552238|ref|XM_009771271,1| PREDICTED: Nicotiana sylvestris 2-oxoglutarate-dependent dioxygenase DAO-like (LOC104220407), transcript variant X2, mRNA
		>Nbe-miR105	TTTGTCTTTCCGATGCCTCCCA	22	-0.571798	6.39061e-58	0.316146	2.34434e-11	0.656509	3.56547e-26	-0.418	1.29093e-37	0.681121	4.7817e-37	-0.0169678	0.0245257	1.72672	1.2614e-165	stu-MIR8036 MI0025855 Solanum tuberosum miR8036 stem-loop
		>nbt-miRN28*	TAAGGTTGCCTTGCTCTTGTA	21	-0.47579	2.09561e-25	0.327286	2.15847e-06	0.859137	3.64763e-27	-0.198248	1.01671e-10	0.658544	3.39186e-18	0.263908	0.319237	2.21714	1.8225e-187	nta-MIR6155 MI0021447 Nicotiana tabacum miR6155 stem-loop
		>Nbe-miR77	TATAAAGAGGTGTCTAGGACT	21	-0.501907	0.0497694	-0.469485	0.582755	-0.211745	0.476543	-0.684498	0.0183566	-0.370838	0.533126	0.0719152	0.891055	1.85982	1.20108e-07	no hit
		>nbt-miRN57*	ATTATTGGGCCTAGTTCACCCATA	24	-0.539875	0.215304	-0.0138058	0.943695	-5.19967	3.08554e-05	-0.432959	0.285518	0.118644	0.901454	1.20462	0.0275092	-4.16993	0.000459715	gi|641353100|emb|CBMM010033765,1| Nicotiana benthamiana WGS project CBMM00000000 data, contig Ni_ben_LEAF_contig_33857, whole genome shotgun sequence : gi|697093650|ref|XM_009621424,1| PREDICTED: Nicotiana tomentosiformis probable mitochondrial adenine nucleotide transporter BTL1 (LOC104111650), mRNA
		>Nbe-miR396,3	TTCCACAGCTTTCTTGAACTG	21	-0.502639	0	0.269458	7.9805e-254	0.487189	0	0.119304	1.7174e-105	0.597054	0	0.514659	1.1103e-287	2.07882	0	nta-MIR396a MI0021398 Nicotiana tabacum miR396a stem-loop
		>nbt-miRN61	TCTAGAGAGAATATGAATAAG	21	-0.512554	0.0998133	-0.316634	0.806365	-0.250962	0.485207	-0.202105	0.332214	0.533124	0.294591	-0.142604	0.641669	1.45686	0.00244395	gi|641314858|emb|CBMM010072007,1| Nicotiana benthamiana WGS project CBMM00000000 data, contig Ni_ben_LEAF_contig_72272, whole genome shotgun sequence #or# gi|641381474|emb|CBMM010005391,1| Nicotiana benthamiana WGS project CBMM00000000 data, contig Ni_ben_LEAF_contig_5401, whole genome shotgun sequence : sp|Q9C554|EXPA1_ARATH Expansin-A1 OS=Arabidopsis thaliana GN=EXPA1 PE=2 SV=1
		>nbt-miR166b*	GGAATGTTGGCTGGCTCGACA	21	-0.522727	1.6056e-05	-0.426232	0.320409	0.80522	3.41991e-05	-0.311223	0.00315043	0.520832	0.0142289	-0.0641303	0.448626	1.51475	3.33928e-12	cme-MIR166h MI0023212 Cucumis melo miR166h stem-loop #or# cpa-MIR166e MI0026352 Carica papaya miR166e stem-loop #or# gma-MIR166e MI0017831 Glycine max miR166e stem-loop #or# mtr-MIR166e MI0005594 Medicago truncatula miR166e stem-loop #or# ptc-MIR166d MI0002221 Populus trichocarpa miR166d stem-loop #or# ptc-MIR166f MI0002223 Populus trichocarpa miR166f stem-loop #or# sbi-MIR166f MI0001569 Sorghum …
		>nbt-miR166h*	GGAATGTTGTCTGGCTCGAGG	21	-0.538451	3.23719e-23	0.290401	0.000241537	0.974993	3.37409e-30	-0.238551	6.58999e-10	0.770858	6.70322e-21	-0.225807	0.000653801	1.65928	5.06379e-63	nta-MIR166a MI0021339 Nicotiana tabacum miR166a stem-loop #or# nta-MIR166d MI0021342 Nicotiana tabacum miR166d stem-loop #or# nta-MIR166e MI0021343 Nicotiana tabacum miR166e stem-loop
		>nbt-miR482b	TTCCCGACTCCCCCCATACCAC	22	-0.962175	2.4454e-143	0.873022	2.6349e-107	0.556789	2.26568e-24	-0.473003	4.98899e-60	0.725327	4.17713e-60	0.0845694	0.360401	2.10941	0	nta-MIR482d MI0021466 Nicotiana tabacum miR482d stem-loop
		>nbt-miR172e	GGAGCATCATCAAGATTCACA	21	-0.540744	0.0016507	-0.537096	0.311704	0.78339	0.00236911	0.628713	0.341218	-0.754453	0.0387099	0.33232	0.62395	0.729996	0.124823	nta-MIR172c MI0021381 Nicotiana tabacum miR172c stem-loop #or# nta-MIR172d MI0021382 Nicotiana tabacum miR172d stem-loop #or# nta-MIR172e MI0021383 Nicotiana tabacum miR172e stem-loop #or# nta-MIR172f MI0021384 Nicotiana tabacum miR172f stem-loop #or# nta-MIR172h MI0021386 Nicotiana tabacum miR172h stem-loop #or# nta-MIR172i MI0021387 Nicotiana tabacum miR172i stem-loop
		>nbt-miR172e*	GGAATCTTGATGATGCTGCAG	21	-0.569185	9.42555e-28	-0.596476	1.28564e-05	0.606535	1.25104e-10	0.0633212	0.00523971	-0.361456	0.00148564	0.277299	0.275665	0.89702	6.17387e-11	nta-MIR172a MI0021379 Nicotiana tabacum miR172a stem-loop #or# nta-MIR172j MI0021388 Nicotiana tabacum miR172j stem-loop
		>Nbe-miR149	CGCAGGATACGAAATACAGGT	21	-0.584963	0.0483131	-2.90689	4.6166e-05	-2.2854	2.39709e-05	-1.56051	7.25288e-05	-1.02237	0.0742578	-0.825971	0.0542261	-0.0630098	0.452845	no hit
		>Nbe-miR319,3	TTGGACTGAAGGGAGCTCCT	20	-0.306349	0.00139873	-0.263441	0.675823	0.364826	0.146914	-0.50109	5.65782e-05	-0.186273	0.596219	0.235684	0.785388	0.979536	0.000722183	nta-MIR319a MI0021389 Nicotiana tabacum miR319a stem-loop #or# nta-MIR319b MI0021390 Nicotiana tabacum miR319b stem-loop
		>nbt-miR397c*	TCTGCGCTGCACTCAATCATG	21	-0.60073	0.00281755	-0.482085	0.443308	0.128515	0.900407	-1.26164	1.06971e-06	-0.987509	0.0134547	0.0513469	0.838421	-0.028151	0.35838	nta-MIR397 MI0021401 Nicotiana tabacum miR397 stem-loop
		>nbt-miRN15*	GAAGTTTATGCCAGTCAACTT	21	-0.606989	0.375889	0.378512	0.695311	0.318176	0.764919	0.265461	0.963404	1.05153	0.182506	0.485427	0.75173	2.01089	0.00525063	gi|641346536|emb|CBMM010040329,1| Nicotiana benthamiana WGS project CBMM00000000 data, contig Ni_ben_LEAF_contig_40444, whole genome shotgun sequence
		>nbt-miR390d	AAGCTCAGGAGGGATAGCGCC	21	-0.618349	0.0132871	-0.901596	0.137775	-0.157852	0.538993	-0.990601	0.000735175	-0.280108	0.622366	-0.24952	0.393883	0.073529	0.591727	nta-MIR390b MI0021392 Nicotiana tabacum miR390b stem-loop #or# nta-MIR390c MI0021393 Nicotiana tabacum miR390c stem-loop
		>nbt-miR166s*	AGAATGTTGTCTGGTTCGTGA	21	-0.66213	0.235853	-0.29956	0.882731	0.36257	0.665538	0.0968615	0.805847	0.786596	0.267659	0.307429	0.873199	2.02975	0.000525205	nta-MIR166g MI0021345 Nicotiana tabacum miR166g stem-loop
		>Nbe-miR4	GCCGGCCGGGGACGGACTGGGA	22	-1.18938	0.00733357	1.03059	0.0140117	0.0857299	0.993183	-0.526069	0.14384	0.31366	0.630039	0.500074	0.554966	1.58496	0.00175391	gi|641386507|emb|CBMM010000358,1| Nicotiana benthamiana WGS project CBMM00000000 data, contig Ni_ben_LEAF_contig_358, whole genome shotgun sequence : sp|Q8LEJ6|FLA11_ARATH Fasciclin-like arabinogalactan protein 11 OS=Arabidopsis thaliana GN=FLA11 PE=2 SV=2
		>nbt-miR166q*	GGTATGTTGTCTGGCTCGAAG	21	-0.66213	0.446047	-1.03653	0.595363	0.777608	0.389982	-0.040642	0.786145	0.263034	0.868108	-2.8625	0.0604287	1.02975	0.399386	nta-MIR166b MI0021340 Nicotiana tabacum miR166b stem-loop #or# nta-MIR166f MI0021344 Nicotiana tabacum miR166f stem-loop
		>nbt-miRN1b	TGTCGCAGATGACTTTCGCCCTT	23	-0.755413	0	0.352479	1.60327e-66	0.731341	1.0084e-165	-0.535637	2.022e-234	0.449475	8.00294e-73	0.0525867	0.0020785	1.87332	0	nta-MIR1919 MI0021416 Nicotiana tabacum miR1919 stem-loop
		>nbt-miRN37*	TGCATTTGCACCTGCACCTTT	21	-0.66213	0.446047	0.185867	0.868156	0.652077	0.499218	0.724893	0.746096	-1.152	0.461386	0.307429	0.902585	2.54432	0.000505216	htu-MIR530 MI0022261 Helianthus tuberosus miR530 stem-loop
		>nbt-miR171a*	TATTGGTGCGGTTCAATGAGA	21	-0.675936	0.0155675	0.0159415	0.873706	0.850539	0.0134307	-0.64497	0.0236822	0.499102	0.256546	-0.0689474	0.689563	2.03432	7.95772e-10	nta-MIR171a MI0021376 Nicotiana tabacum miR171a stem-loop
		>nbt-miR398*	TGTGTTCTCAGGTCGCCCCTG	21	-0.683206	6.994e-46	0.564619	7.98118e-21	-0.267418	3.6198e-05	-0.702709	1.11592e-42	-3.05385	6.4412e-131	0.344179	0.0253604	-2.66278	1.4686e-102	nta-MIR398 MI0021402 Nicotiana tabacum miR398 stem-loop
		>nbt-miR168d	TCGCTTGGTGCAGGTCGGGAC	21	-0.685503	3.0712e-183	0.4051	1.93016e-45	0.654205	1.55685e-67	-0.493105	4.2393e-116	0.963245	2.8961e-212	-0.0193826	4.99921e-05	2.05478	0	nta-MIR168a MI0021352 Nicotiana tabacum miR168a stem-loop #or# nta-MIR168b MI0021353 Nicotiana tabacum miR168b stem-loop #or# nta-MIR168c MI0021354 Nicotiana tabacum miR168c stem-loop
		>Nbe-miR76	GATGAACATTAGCGCTAGAGCTGA	24	-0.147557	0.712396	0.378512	0.745529	-3.80735	0.0189419	-0.555215	0.497752	-1.152	0.461386	0.837943	0.506311	-1.77761	0.134654	no hit
		>Nbe-miR92	AGCTGCCGACCTATGGATTCC	21	-0.691878	0.470137	0.571157	0.650704	0.970253	0.276557	0.530515	0.895752	1.36257	0.138017	0.915111	0.472986	1.58496	0.123408	nta-MIR159 MI0021329 Nicotiana tabacum miR159 stem-loop
		>Nb_miR395	CTGAAGTGTTTGGGGGAACTC	21	-0.706524	0.044176	-0.343954	0.780412	-0.328187	0.395588	-1.23704	0.00267227	-0.611435	0.357953	0.137504	1	-1.01465	0.0295583	nta-MIR395a MI0021395 Nicotiana tabacum miR395a stem-loop #or# nta-MIR395b MI0021396 Nicotiana tabacum miR395b stem-loop #or# nta-MIR395c MI0021397 Nicotiana tabacum miR395c stem-loop
		>nbt-miR166s	TCGGACCAGGCTTCATTCCCC	21	-0.720459	0	0.398596	1.4883e-161	0.460395	1.865e-100	-0.520215	0	0.269136	3.04412e-49	-0.135182	2.76703e-47	1.55853	0	nta-MIR166a MI0021339 Nicotiana tabacum miR166a stem-loop #or# nta-MIR166b MI0021340 Nicotiana tabacum miR166b stem-loop #or# nta-MIR166c MI0021341 Nicotiana tabacum miR166c stem-loop #or# nta-MIR166d MI0021342 Nicotiana tabacum miR166d stem-loop #or# nta-MIR166e MI0021343 Nicotiana tabacum miR166e stem-loop #or# nta-MIR166f MI0021344 Nicotiana tabacum miR166f stem-loop #or# nta-MIR166g MI0021345…
		>Nbe-miR39	TTAAAGTATAGCGCGGTTTAAAAC	24	0.152003	0.866324	0.485427	0.5764	-4.50779	0.00162365	-0.603578	0.326795	-0.26748	0.847864	0.0220263	0.900126	-3.47805	0.00989952	no hit
		>nbt-miR166p*	GGAATGTTGTTTGGCTCGAGG	21	-0.728872	0.000175584	-0.0426261	0.917343	0.721754	0.00744798	-0.240086	0.0740252	1.16871	7.1398e-08	-0.611688	0.0230685	1.54797	1.04085e-07	nta-MIR166h MI0021346 Nicotiana tabacum miR166h stem-loop
		>Nb_miR408	TGCACTGCCTCTTCCCTGGCT	21	-0.74945	1.53e-42	0.376506	2.02e-08	0.586488	3.8e-11	-0.507909	3.02e-25	-1.76121	6.27e-57	0.461034	0.000277854	-0.386818	1.53e-10	nta-MIR408 MI0021410 Nicotiana tabacum miR408 stem-loop
		>Nbe-miR59	CGTGCGCAAGAAGTAACATCC	21	-0.749593	0.174806	0.612977	0.379735	-0.57289	0.345853	-0.543142	0.284306	0.263034	0.775307	-0.142604	0.760287	1.59436	0.0149812	gi|641294462|emb|CBMM010086438,1| Nicotiana benthamiana WGS project CBMM00000000 data, contig Ni_ben_LEAF_contig_86794, whole genome shotgun sequence : sp|Q94JU2|WTR18_ARATH WAT1-related protein At3g28050 OS=Arabidopsis thaliana GN=At3g28050 PE=2 SV=1
		>nbt-miR166b	TCGGACCAGGCTTCATTCCTC	21	-0.766969	0	0.426366	1.9971e-231	0.807634	0	-0.415613	0	0.681075	0	0.178631	0.232683	2.35732	0	nta-MIR166a MI0021339 Nicotiana tabacum miR166a stem-loop #or# nta-MIR166b MI0021340 Nicotiana tabacum miR166b stem-loop #or# nta-MIR166c MI0021341 Nicotiana tabacum miR166c stem-loop #or# nta-MIR166d MI0021342 Nicotiana tabacum miR166d stem-loop #or# nta-MIR166e MI0021343 Nicotiana tabacum miR166e stem-loop #or# nta-MIR166f MI0021344 Nicotiana tabacum miR166f stem-loop #or# nta-MIR166g MI0021345…
		>Nb_miR398	TATGTTCTCAGGTCGCCCCTG	21	-0.788783	4e-129	0.115056	0.00013097	-0.2245	5.94e-09	-1.03546	6.16e-160	-2.23014	1.7e-222	-0.236242	5.94e-14	-3.16782	1.13e-282	nta-MIR398 MI0021402 Nicotiana tabacum miR398 stem-loop
		>Nbe-miR118	TGTCTGAGGTTGAGGCTTGAACGC	24	-0.606989	0.375889	-0.758992	0.66015	-4.26679	0.00431463	-0.652077	0.356068	-2.1964	0.100987	-1.73697	0.100222	-3.23704	0.0211501	gi|641328423|emb|CBMM010058442,1| Nicotiana benthamiana WGS project CBMM00000000 data, contig Ni_ben_LEAF_contig_58637, whole genome shotgun sequence : gi|394828442|gb|JW059704,1| TSA: Capsicum annuum MGMT_Contig9460, mRNA sequence
		>Nbe-miR127	TCAAACGAGGAAAGGCTTACGGT	23	-0.360902	5.8271e-154	0.521218	1.2147e-112	0.426213	1.89554e-35	-0.668688	3.7517e-252	0.0994813	0.00247968	0.256884	0.00144687	1.80636	0	gi|641386424|emb|CBMM010000441,1| Nicotiana benthamiana WGS project CBMM00000000 data, contig Ni_ben_LEAF_contig_441, whole genome shotgun sequence : sp|P51095|NU5C_ADEHI NAD(P)H-quinone oxidoreductase subunit 5, chloroplastic OS=Adenocaulon himalaicum GN=ndhF PE=3 SV=1
		>nbt-miR170a*	TTGAGCCGTGCCAATATC	18	-0.777608	0.00299013	-0.277534	0.806929	0.422943	0.300986	-0.670692	0.0105296	0.147557	0.781854	0.0220263	0.810583	1.22239	0.00427889	nta-MIR171a MI0021376 Nicotiana tabacum miR171a stem-loop #or# nta-MIR171c MI0021378 Nicotiana tabacum miR171c stem-loop
		>nbt-miRN27*	CCTGCCCCGAAGATCAAAAGT	21	-0.791413	0.192925	0.471621	0.543932	-0.544321	0.40043	-0.269461	0.509083	1.21412	0.0437842	-0.0689474	0.835955	1.01594	0.255252	no hit
		>Nbe-miR160	TAGGAAACATTGTAAGGATTC	21	-0.798793	0.00365401	-1.32931	0.0216172	0.132524	0.907125	-0.333424	0.119527	0.292181	0.547572	-0.83335	0.0270016	2.36257	1.5012e-16	no hit
		>Nbe-miR169,2	CAGCCAAGGATGACTTGCCGG	21	-0.884523	0.22772	-1.20645	0.403981	0.192645	0.900418	-0.625604	0.34038	-0.152003	0.91414	0.137504	1	1.09686	0.250026	nta-MIR169q MI0021372 Nicotiana tabacum miR169q stem-loop #or# nta-MIR169r MI0021373 Nicotiana tabacum miR169r stem-loop #or# nta-MIR169s MI0021374 Nicotiana tabacum miR169s stem-loop
		>nbt-miR398	GGGGTAATCTGAGATCACATG	21	-0.890623	1.5021e-05	0.882086	0.000102195	0.348296	0.329265	-0.993925	7.568e-06	-3.71882	3.3441e-14	-0.0165301	0.686333	-2.27403	1.33515e-08	nta-MIR398 MI0021402 Nicotiana tabacum miR398 stem-loop
		>nbt-miRN71	TTTTGGAACTAGAGGCGGCAA	21	-0.916944	0.151426	-0.528379	0.735503	0.870717	0.152932	-0.810029	0.191236	-0.643856	0.550986	-0.0689474	0.835955	2.74177	2.13579e-08	no hit
		>Nbe-miR154	AGATGTTGCCGGATTCGTGTT	21	-0.928917	0.236828	-1.49596	0.318072	-0.459432	0.540362	-1.01465	0.199999	2.35819	9.88565e-07	0.485427	0.75173	2.71716	3.36305e-06	gi|641367660|emb|CBMM010019205,1| Nicotiana benthamiana WGS project CBMM00000000 data, contig Ni_ben_LEAF_contig_19252, whole genome shotgun sequence : sp|Q9C9X3|ANXD5_ARATH Annexin D5 OS=Arabidopsis thaliana GN=ANN5 PE=2 SV=2
		>nbt-miRN9*	GTTTCTTTTGTCGATTGTCAT	21	-0.928917	0.236828	0.089005	0.900663	-0.0968615	0.842806	0.425926	0.940176	0.891066	0.290745	0.765535	0.483331	2.40682	0.00016732	gi|641342742|emb|CBMM010044123,1| Nicotiana benthamiana WGS project CBMM00000000 data, contig Ni_ben_LEAF_contig_44254, whole genome shotgun sequence
		>nbt-miRN2	TTTCAAGGTTCTGAAGATTGGCT	23	-0.122445	1.63786e-06	-0.198748	0.640576	0.68731	8.58261e-11	-0.833244	4.21647e-28	0.14059	0.329408	-2.84713	2.68113e-77	-1.18545	1.21449e-23	gi|641318727|emb|CBMM010068138,1| Nicotiana benthamiana WGS project CBMM00000000 data, contig Ni_ben_LEAF_contig_68378, whole genome shotgun sequence : sp|Q8W1E0|R1A_SOLDE Late blight resistance protein R1-A OS=Solanum demissum GN=R1A PE=3 SV=1
		>Nbe-miR3b	GCCGGCCGGGTGACGGACTGGGA	23	-0.847997	0.215239	-0.152003	0.970619	-0.185867	0.745786	-0.893085	0.201576	-0.437405	0.74386	-0.977974	0.255257	0.843881	0.442395	gi|641386507|emb|CBMM010000358,1| Nicotiana benthamiana WGS project CBMM00000000 data, contig Ni_ben_LEAF_contig_358, whole genome shotgun sequence : sp|Q8LEJ6|FLA11_ARATH Fasciclin-like arabinogalactan protein 11 OS=Arabidopsis thaliana GN=FLA11 PE=2 SV=2
		>nbt-miR170a	AGATGTTGGTGCGGTTCAATG	21	-0.928917	0.000435421	0.325072	0.357373	1.11173	9.28164e-05	-1.28595	1.73418e-05	0.1541	0.752849	-0.395929	0.201907	2.57032	5.61446e-24	nta-MIR171a MI0021376 Nicotiana tabacum miR171a stem-loop
		>Nbe-miR164,2	TGGAGAAGCAGGGCACATGCT	21	-0.954912	0.159501	-1.84388	0.153072	0.472753	0.55747	-0.710493	0.254963	0.263034	0.806736	-0.21042	0.73276	1.11548	0.19729	nta-MIR164c MI0021338 Nicotiana tabacum miR164c stem-loop
		>Nbe-miR83	TTGCCGCATGCGTGTCAGATC	21	-0.966985	0.0403334	0.793549	0.123423	0.561879	0.313161	-0.488101	0.205581	0.925999	0.0697663	-0.0551416	0.796693	2.09686	4.71771e-06	gi|641353514|emb|CBMM010033351,1| Nicotiana benthamiana WGS project CBMM00000000 data, contig Ni_ben_LEAF_contig_33443, whole genome shotgun sequence : gi|697187028|ref|XM_009604261,1| PREDICTED: Nicotiana tomentosiformis mitogen-activated protein kinase 3-like (LOC104097658), mRNA
		>nbt-miR7122a*	ACCGCGTTTCTCCGTATAACG	21	-1	0.164356	0.137504	0.855873	0.29956	0.763759	-0.0630098	0.694764	-0.437405	0.74386	1.08092	0.161389	2.04551	0.00171242	no hit
		>nbt-miRN29*	TCATAAGAAGTACCTACAACC	21	-1.02588	3.70809e-06	0.471621	0.0936886	1.19265	3.36663e-07	0.176796	0.696198	0.356144	0.318121	-0.233334	0.302462	2.41984	5.19868e-27	no hit
		>nbt-miRN2*	CCAATCTTTGGAACCTGAAACT	22	-0.313366	0.208215	-0.29134	0.828067	0.678072	0.104999	-1.03242	0.00647772	-0.342687	0.628391	-2.40682	4.15246e-05	-1.90689	0.000994413	gi|641282183|emb|CBMM010098717,1| Nicotiana benthamiana WGS project CBMM00000000 data, contig Ni_ben_LEAF_contig_99158, whole genome shotgun sequence
		>nbt-miR482a	GGTATTGGTGGGTTGGAAAGC	21	-1.02654	1.44759e-10	-0.763507	0.0305509	0.558967	0.0139453	-1.13375	6.29531e-11	0.296457	0.271067	-1.08114	1.01754e-06	1.64024	2.69054e-14	nta-MIR482a MI0020247 Nicotiana tabacum miR482a stem-loop #or# nta-MIR482c MI0021417 Nicotiana tabacum miR482c stem-loop
		>nbt-miR319b	AGCTGCCGACTCATTCATTCA	21	-1.05445	0.574909	-0.206451	0.974019	-0.392317	0.782218	0.374396	0.988146	1.48543	0.319786	1.72247	0.221003	2.95936	0.00775197	nta-MIR319b MI0021390 Nicotiana tabacum miR319b stem-loop
		>Nbe-miR89	TGGAGGAAGTTGAAAAGGCAC	21	-1.05445	0.111865	0.172061	0.820618	0.533682	0.468578	-0.462106	0.373227	0.815575	0.262042	0.400538	0.791495	1.48543	0.0413305	gi|641336305|emb|CBMM010050560,1| Nicotiana benthamiana WGS project CBMM00000000 data, contig Ni_ben_LEAF_contig_50716, whole genome shotgun sequence : tr|A5BB83|A5BB83_VITVI Putative uncharacterized protein OS=Vitis vinifera GN=VITISV_027927 PE=4 SV=1
		>nbt-miRN59*	CTTATAGATGACATCGACTAG	21	-1.05445	0.170297	-0.0365259	0.966564	-0.584963	0.429445	-0.625604	0.34038	0.485427	0.62879	-0.277534	0.704287	1.33787	0.117646	no hit
		>nbt-miR156f*	GCTCACTTCTCTTTCTGTCACC	22	-0.634545	0.0442968	0.69262	0.088479	-0.372952	0.313313	-1.11259	0.00280212	0.411133	0.438545	0.682938	0.224731	-0.987061	0.0231771	nta-MIR156c MI0021321 Nicotiana tabacum miR156c stem-loop
		>nbt-miR156g*	GCTCACTTCTCTATCTGTCACC	22	-0.496452	0.0275783	0.147186	0.668437	-0.0386805	0.759881	-1.11746	0.000124989	4.44089e-16	0.992617	0.110536	0.942988	0.27486	0.953022	nta-MIR156a MI0021319 Nicotiana tabacum miR156a stem-loop #or# nta-MIR156e MI0021323 Nicotiana tabacum miR156e stem-loop
		>nbt-miR160d*	TGCCTGGCTCCCTGTATGCCA	21	-1.06206	2.30313e-16	0.596559	3.68676e-05	0.699605	4.70648e-05	-0.489482	1.96161e-06	0.532383	0.00190051	-0.0314726	0.448008	2.04914	8.07799e-41	nta-MIR160a MI0021330 Nicotiana tabacum miR160a stem-loop #or# nta-MIR160b MI0021331 Nicotiana tabacum miR160b stem-loop #or# nta-MIR160c MI0021332 Nicotiana tabacum miR160c stem-loop
		>Nbe-miR7	TTTTGGAGGAACCGATAGGCACCT	24	0.404984	0.977683	0.252981	0.78464	-4.39232	0.00265201	-1.14018	0.140214	0.847997	0.30185	-0.125531	0.809941	-3.36257	0.0146658	no hit
		>nbt-miR164b*	CATGTGCCTGTCTTCCCCATC	21	-1.10175	1.60605e-05	-0.0210958	0.901271	0.523851	0.120961	-0.793204	0.00115511	1.00928	0.000159248	-0.531291	0.0798356	1.31259	0.000409346	nta-MIR164a MI0021336 Nicotiana tabacum miR164a stem-loop #or# nta-MIR164b MI0021337 Nicotiana tabacum miR164b stem-loop
		>nbt-miRN35	ATCCTTAGATTGTTAGCCGTT	21	-1.12156	0.0305026	0.241008	0.695186	0.318176	0.672365	-0.429684	0.28069	0.55849	0.395083	0.485427	0.630146	1.62094	0.00439354	gi|641293412|emb|CBMM010087488,1| Nicotiana benthamiana WGS project CBMM00000000 data, contig Ni_ben_LEAF_contig_87852, whole genome shotgun sequence
		>nbt-miR166a*	GGGATGTTGGCTGGCTCGACA	21	-1.1277	3.05767e-09	-0.694737	0.097502	0.926751	2.26701e-05	-0.628464	0.000160483	1.12838	3.261e-09	-0.520708	0.0210342	1.57541	3.7122e-10	cme-MIR166h MI0023212 Cucumis melo miR166h stem-loop #or# cpa-MIR166e MI0026352 Carica papaya miR166e stem-loop #or# gma-MIR166e MI0017831 Glycine max miR166e stem-loop #or# mtr-MIR166e MI0005594 Medicago truncatula miR166e stem-loop #or# ptc-MIR166d MI0002221 Populus trichocarpa miR166d stem-loop #or# ptc-MIR166f MI0002223 Populus trichocarpa miR166f stem-loop #or# sbi-MIR166f MI0001569 Sorghum …
		>nbt-miR169e*	GCAAGTTGTCCCTGGCTAC	19	-1.92892	0.00117608	-0.758992	0.495894	-1.26679	0.0364205	-1.23704	0.0216854	-2.1964	0.0106436	-0.862496	0.154951	-1.23704	0.0451069	aly-MIR169a MI0014545 Arabidopsis lyrata miR169a stem-loop #or# mes-MIR169f MI0024256 Manihot esculenta miR169f stem-loop #or# mes-MIR169g MI0024257 Manihot esculenta miR169g stem-loop #or# osa-MIR169b MI0001117 Oryza sativa miR169b stem-loop #or# ptc-MIR169a MI0002245 Populus trichocarpa miR169a stem-loop #or# tcc-MIR169e MI0017479 Theobroma cacao miR169e stem-loop #or# vvi-MIR169a MI0006521 Vit…
		>nbt-miRN92	GGAGAAGTGTAGAGGGGTGGC	21	-1.20645	0.174602	-0.358454	0.881731	0.571157	0.524966	-1.09954	0.198641	-3.05889	0.0511944	0.275007	0.912508	0.485427	0.833509	gi|641292422|emb|CBMM010088478,1| Nicotiana benthamiana WGS project CBMM00000000 data, contig Ni_ben_LEAF_contig_88849, whole genome shotgun sequence : gi|394971761|gb|JW139550,1| TSA: Capsicum annuum EJSupSingCtng_25503, mRNA sequence
		>nbt-miR166n*	GGAATGCTGTCTGGTTCGAAA	21	-1.24709	3.99198e-06	0.0565835	0.790198	0.552541	0.102202	-0.160936	0.198999	-0.0291463	0.980144	-0.447459	0.135948	0.600904	0.378083	nta-MIR166c MI0021341 Nicotiana tabacum miR166c stem-loop
		>Nbe-miR119	TGTCTACCAAAATGAAACGAG	21	-1.78394	0	-0.147247	0.57775	0.471689	2.54279e-24	-0.393372	1.45163e-76	0.454323	3.92396e-33	-0.144561	1.9407e-11	2.097	0	gi|641321867|emb|CBMM010064998,1| Nicotiana benthamiana WGS project CBMM00000000 data, contig Ni_ben_LEAF_contig_65219, whole genome shotgun sequence
		>Nbe-miR6145	TTGTTGCATGAAGCACTGGCC	21	-1.88452	0.111957	-0.0365259	0.976134	-2.80735	0.0385146	-0.192645	0.688177	-0.152003	0.935928	-0.277534	0.760754	0.222392	0.946503	no hit
		>Nbe-miR6151,6	TGAGTGTGAGGCGCTGGATTGA	22	-1.05445	0.254121	-1.20645	0.494299	-0.392317	0.63014	-1.5325	0.133654	-0.0995357	0.953749	-0.447459	0.640748	1.3744	0.156114	nta-MIR6151g MI0021438 Nicotiana tabacum miR6151g stem-loop #or# nta-MIR6151h MI0021439 Nicotiana tabacum miR6151h stem-loop #or# nta-MIR6151i MI0021440 Nicotiana tabacum miR6151i stem-loop
		>Nbe-miR6	TTGGTGCAGGTCGGGACTAAT	21	-2.27684	0.00773683	-0.621488	0.682348	0.633218	0.376627	-1	0.140322	-0.222392	0.876993	-1.08489	0.194944	2.32193	5.29984e-05	nta-MIR168a MI0021352 Nicotiana tabacum miR168a stem-loop #or# nta-MIR168b MI0021353 Nicotiana tabacum miR168b stem-loop
		>Nbe-miR152	AACTAGTGTCAATTGTATGAAACA	24	-1.14756	0.256996	0.548437	0.63858	-3.80735	0.0189419	-1.77761	0.122716	0.432959	0.756544	-0.277534	0.760754	-2.77761	0.0643425	gi|641338212|emb|CBMM010048653,1| Nicotiana benthamiana WGS project CBMM00000000 data, contig Ni_ben_LEAF_contig_48798, whole genome shotgun sequence : sp|O49204|KAPS_CATRO Adenylyl-sulfate kinase, chloroplastic OS=Catharanthus roseus GN=AKN PE=2 SV=1
		>Nbe-miR78	TGCTATGGCCTCAAGGTCGAG	21	-2.63941	0.0318237	-0.469485	0.835726	-0.392317	0.63014	-0.947533	0.283515	-0.906891	0.531055	-0.0324215	0.895152	1.3744	0.156114	gi|641331683|emb|CBMM010055182,1| Nicotiana benthamiana WGS project CBMM00000000 data, contig Ni_ben_LEAF_contig_55364, whole genome shotgun sequence : sp|Q9FJB5|RP8L3_ARATH Disease resistance RPP8-like protein 3 OS=Arabidopsis thaliana GN=RPP8L3 PE=2 SV=1
		>nbt-miRN21	TAAGGTTTTGAATTGACTTGGG	22	-0.927915	2.62097e-13	-0.426841	0.240113	-0.906891	1.1192e-06	-2.07306	5.93597e-30	-0.0489096	0.906635	-4.76939	4.31881e-41	-3.94753	1.47333e-28	sly-MIR6022 MI0020238 Solanum lycopersicum miR6022 stem-loop
		>nbt-miRN84	AAGAATTTTAGGTCATAGGGTTGA	24	-0.206451	0.640997	-0.358454	0.881731	-4.12928	0.00701093	-2.09954	0.0452999	0.111031	0.934271	0.275007	0.912508	-3.09954	0.0303207	gi|641309593|emb|CBMM010076919,1| Nicotiana benthamiana WGS project CBMM00000000 data, contig Ni_ben_LEAF_contig_77216, whole genome shotgun sequence #or# gi|641332040|emb|CBMM010054825,1| Nicotiana benthamiana WGS project CBMM00000000 data, contig Ni_ben_LEAF_contig_55005, whole genome shotgun sequence : gi|406794737|gb|KA742146,1| TSA: Nicotiana benthamiana isotig05902,Nb_leaf mRNA sequence
		>Nbe-miR32	AGGAACTGATGTAATTTCTGATGG	24	0.0374747	0.715218	-0.547488	0.676448	-5.05528	8.30332e-05	-5.6105	1.09993e-05	0.769994	0.228026	-0.303069	0.592981	-4.02554	0.000994534	gi|641359534|emb|CBMM010027331,1| Nicotiana benthamiana WGS project CBMM00000000 data, contig Ni_ben_LEAF_contig_27401, whole genome shotgun sequence : sp|F4JJE0|CCT2_ARATH Choline-phosphate cytidylyltransferase 2 OS=Arabidopsis thaliana GN=CCT2 PE=1 SV=1
